# Supplementary material for: Immune Response and Mitochondrial Metabolism Are Commonly Deregulated in DMD and Aging Skeletal Muscle
Source: PLoS One. 2011 Nov 9;6(11):e26952. doi: 10.1371/journal.pone.0026952 (PMC3212519; doi:10.1371/journal.pone.0026952)
Supplement: Table S1 — Genes differentially expressed in DMD and AGING patients. Part 1: List of all the genes noted on GO biological process and differentially expressed in DMD and AGING patients. Part2: List of the Immune/Defense/Inflammation related genes differentially expressed in DMD and AGING patients. (XLS) [file pone.0026952.s002.xls]

## Sheet: Part1
Supplementary on-line table 1. Part 1. List of the genes noted on GO biological process differentially expressed in DMD and AGING patients
Symbol (HUGO)	Gene	Microarray data
		ratio	ratio
		DMD/REF	AGING/REF
	calcium ion
ITPR3	inositol 1,4,5-triphosphate receptor, type 3	-0.493154	-0.283012
CACNA1D	calcium channel, voltage-dependent, L type, alpha 1D subunit	-0.46604	-0.957342
RYR3	ryanodine receptor 3	-0.362882	-0.681728
CACNB2	calcium channel, voltage-dependent, beta 2 subunit	-0.28901	-0.687426
ATP2B3	ATPase, Ca++ transporting, plasma membrane 3	-0.384215	0.332025
PLN	phospholamban	-0.751033	NS
TRPC7	putative capacitative calcium channel	-0.58279	NS
TRPC3	transient receptor potential cation channel, subfamily C, member 3	-0.561273	NS
CACNB3	calcium channel, voltage-dependent, beta 3 subunit	-0.199093	NS
ATP2B2	ATPase, Ca++ transporting, plasma membrane 2	-0.164331	NS
CACNG7	calcium channel, voltage-dependent, gamma subunit 7	0.531693	0.317481
CACNG8	calcium channel, voltage-dependent, gamma subunit 8	0.348442	NS
CACNG4	calcium channel, voltage-dependent, gamma subunit 4	NS	-0.344471
ATP2B1	ATPase, Ca++ transporting, plasma membrane 1	NS	0.337979
CCL8	chemokine (C-C motif) ligand 8	NS	0.414724
ITPR2	inositol 1,4,5-triphosphate receptor, type 2	NS	0.234995
	cell adhesion
ITGA3	integrin, alpha 3 (antigen CD49C, alpha 3 subunit of VLA-3 receptor)	-0.529731	-0.224889
PCDH12	protocadherin 12	-0.45322	-0.892768
CDH9	cadherin 9, type 2 (T1-cadherin)	-0.395026	-0.336994
ITGB8	integrin, beta 8	-0.394693	-0.261102
ADRM1	adhesion regulating molecule 1	-0.310409	-0.391303
CDH16	cadherin 16, KSP-cadherin	-0.339804	NS
TYRO3	TYRO3 protein tyrosine kinase	-0.42471	NS
LAMA1	laminin, alpha 1	-0.515233	NS
CDH8	cadherin 8, type 2	-0.291271	NS
PTPNS1	protein tyrosine phosphatase, non-receptor type substrate 1	-0.259678	NS
CD44	CD44 antigen (homing function and Indian blood group system)	-0.217415	NS
NID	nidogen (enactin)	0.207604	0.258167
LAMA5	laminin, alpha 5	0.225559	0.287322
CDH19	cadherin 19, type 2	0.401755	0.409628
PTPRF	protein tyrosine phosphatase, receptor type, F	0.401807	0.254309
ITGA5	integrin, alpha 5 (fibronectin receptor, alpha polypeptide)	0.535617	0.32032
COL6A2	collagen, type VI, alpha 2	0.546739	0.322124
CTNNA1	catenin (cadherin-associated protein), alpha 1, 102kDa	0.718134	0.451672
ITGB5	integrin, beta 5	0.241692	NS
GP1BA	glycoprotein Ib (platelet), alpha polypeptide	0.277462	NS
ITGA7	integrin, alpha 7	0.287977	NS
LAMA3	laminin, alpha 3	0.302253	NS
CLSTN1	calsyntenin 1	0.381852	NS
COL4A6	collagen, type IV, alpha 6	0.406047	NS
FBLN5	fibulin 5	0.413096	NS
CDH2	cadherin 2, type 1, N-cadherin (neuronal)	0.428809	NS
ITGB4	integrin, beta 4	0.4858	NS
SCGF	stem cell growth factor; lymphocyte secreted C-type lectin	0.535346	NS
COL6A3	collagen, type VI, alpha 3	0.556171	NS
NID2	nidogen 2 (osteonidogen)	0.590008	NS
CD34	CD34 antigen	0.60139	NS
PCDHB14	protocadherin beta 14	0.603914	NS
ILK	integrin-linked kinase	0.647367	NS
SPP1	secreted phosphoprotein 1 (osteopontin, bone sialoprotein I, early T-lymphocyte activation 1)	0.761778	NS
LAMB1	laminin, beta 1	0.791154	NS
MCAM	melanoma cell adhesion molecule	1.09438	NS
CDH4	cadherin 4, type 1, R-cadherin (retinal)	NS	-0.459974
CDH23	cadherin related 23	NS	-0.311016
PCDHGA8	protocadherin gamma subfamily A, 8	NS	-0.448785
DSC2	desmocollin 2	NS	-0.288815
FCN1	ficolin (collagen/fibrinogen domain containing) 1	NS	-0.484396
ITGA9	integrin, alpha 9	NS	-0.378327
MMRN	multimerin	NS	-0.250719
DPT	dermatopontin	NS	0.611563
PLXNC1	plexin C1	NS	0.604382
CDH1	cadherin 1, type 1, E-cadherin (epithelial)	NS	0.320724
SORBS1	sorbin and SH3 domain containing 1	NS	0.337225
WISP2	WNT1 inducible signaling pathway protein 2	NS	0.449789
SOLUBLECD44(CD4-1A	soluble CD44 (CD44) mRNA, with exon v10 extension, partial cds.	NS	0.45
	cell motility
AAMP	angio-associated, migratory cell protein	-0.61825	-0.700853
HGFAC	HGF activator	-0.257068	NS
SEMA3B	sema domain, immunoglobulin domain (Ig), short basic domain, secreted, (semaphorin) 3B	0.353925	0.343656
CAPZA1	capping protein (actin filament) muscle Z-line, alpha 1	0.409726	0.412645
TSPAN-1	tetraspan 1	0.431683	NS
ARPC1B	actin related protein 2/3 complex, subunit 1B, 41kDa	0.570305	NS
CALM3	calmodulin 3 (phosphorylase kinase, delta)	NS	-0.373699
SEMA6A	sema domain, transmembrane domain (TM), and cytoplasmic domain, (semaphorin) 6A	NS	0.435826
	cytokinesis
DCTN3	dynactin 3 (p22)	-0.864799	NS
CDC2	cell division cycle 2, G1 to S and G2 to M	-0.44937	NS
PPP1CC	protein phosphatase 1, catalytic subunit, gamma isoform	-0.197046	NS
CETN2	centrin, EF-hand protein, 2	0.407781	NS
CCNG1	cyclin G1	NS	0.409822
	defense response
IL8	interleukin 8	-0.990015	NS
MBP	myelin basic protein	-0.825276	NS
C6	complement component 6	-0.807927	-0.390702
CCL13	chemokine (C-C motif) ligand 13	-0.753802	-0.37033
GAGEB1	G antigen, family B, 1 (prostate associated)	-0.644111	-0.614066
ULBP3	UL16 binding protein 3	-0.601396	-0.423839
HLA-G	HLA-G histocompatibility antigen, class I, G	-0.544304	-0.733732
FLJ10979	hypothetical protein FLJ10979	-0.530401	-0.756184
C8A	complement component 8, alpha polypeptide	-0.477747	-0.244888
DPP4	dipeptidylpeptidase IV (CD26, adenosine deaminase complexing protein 2)	-0.458155	0.285822
CX3CR1	chemokine (C-X3-C motif) receptor 1	-0.453053	-0.435973
SEMA3C	sema domain, immunoglobulin domain (Ig), short basic domain, secreted, (semaphorin) 3C	-0.450032	NS
CCR5	chemokine (C-C motif) receptor 5	-0.440255	NS
KLKB1	kallikrein B, plasma (Fletcher factor) 1	-0.43562	-0.241742
AIRE	autoimmune regulator (automimmune polyendocrinopathy candidiasis ectodermal dystrophy)	-0.431614	-0.692244
IL16	interleukin 16 (lymphocyte chemoattractant factor)	-0.412174	NS
NCR1	natural cytotoxicity triggering receptor 1	-0.398761	-0.499645
ORM1	orosomucoid 1	-0.39302	NS
OPRK1	opioid receptor, kappa 1	-0.368652	-0.373812
PPBP	pro-platelet basic protein (chemokine (C-X-C motif) ligand 7)	-0.362292	NS
DNAM-1	adhesion glycoprotein	-0.348811	NS
IFNG	interferon, gamma	-0.330852	NS
CCRL1	chemokine (C-C motif) receptor-like 1	-0.324198	0.411168
TNF	tumor necrosis factor (TNF superfamily, member 2)	-0.299508	NS
IL6ST	interleukin 6 signal transducer (gp130, oncostatin M receptor)	-0.295389	NS
IL19	interleukin 19	-0.244798	-0.413317
TNFRSF5	tumor necrosis factor receptor superfamily, member 5	-0.240286	-0.742109
LCN1	lipocalin 1 (protein migrating faster than albumin, tear prealbumin)	-0.224727	-0.6312
IL21R	interleukin 21 receptor	0.219345	NS
FN1	fibronectin 1	0.342351	NS
PSME1	proteasome (prosome, macropain) activator subunit 1 (PA28 alpha)	0.366384	NS
ETS1	v-ets erythroblastosis virus E26 oncogene homolog 1 (avian)	0.369624	0.340238
IFI30	interferon, gamma-inducible protein 30	0.456977	NS
CCL18	chemokine (C-C motif) ligand 18 (pulmonary and activation-regulated)	0.459897	0.234072
APOL3	apolipoprotein L, 3	0.462643	NS
GPI	glucose phosphate isomerase	0.489358	NS
IL17	interleukin 17 (cytotoxic T-lymphocyte-associated serine esterase 8)	0.52435	0.249828
HRMT1L2	HMT1 hnRNP methyltransferase-like 2 (S. cerevisiae)	0.537078	NS
AIF1	allograft inflammatory factor 1	0.561659	NS
TNFRSF17	tumor necrosis factor receptor superfamily, member 17	0.581498	0.443572
CLECSF2	C-type (calcium dependent, carbohydrate-recognition domain) lectin, superfamily member 2 (activation-induced)	0.62996	NS
PPIA	peptidylprolyl isomerase A (cyclophilin A)	0.657002	0.343412
TNFRSF14	tumor necrosis factor receptor superfamily, member 14 (herpesvirus entry mediator)	0.663152	NS
CXCL12	chemokine (C-X-C motif) ligand 12 (stromal cell-derived factor 1)	0.672658	0.821698
B2M	beta-2-microglobulin	0.958403	0.524859
CTSC	cathepsin C	1.07584	NS
AGER	advanced glycosylation end product-specific receptor	NS	-0.367186
ANXA11	annexin A11	NS	0.268024
ATRN	attractin	NS	0.905712
BCL2	B-cell CLL/lymphoma 2	NS	-0.216267
SIVA	CD27-binding (Siva) protein	NS	-0.526794
CCL25	chemokine (C-C motif) ligand 25	NS	0.349402
CCR9	chemokine (C-C motif) receptor 9	NS	0.20491
F3	coagulation factor III (thromboplastin, tissue factor)	NS	0.441961
CSF1R	colony stimulating factor 1 receptor, formerly McDonough feline sarcoma viral (v-fms) oncogene homolog	NS	-0.377609
C1QB	complement component 1, q subcomponent, beta polypeptide	NS	0.227189
CRH	corticotropin releasing hormone	NS	-0.267546
LOC51266	C-type lectin-like receptor-2	NS	-0.210373
DF	D component of complement (adipsin)	NS	-0.296701
HRH2	histamine receptor H2	NS	-0.289527
HLXB9	homeo box HB9	NS	-0.861579
IRF1	interferon regulatory factor 1	NS	-0.351376
G1P3	interferon, alpha-inducible protein (clone IFI-6-16)	NS	-0.885799
IFIT1	interferon-induced protein with tetratricopeptide repeats 1	NS	-0.593123
IFIT4	interferon-induced protein with tetratricopeptide repeats 4	NS	-0.634042
IL1R1	interleukin 1 receptor, type I	NS	0.431397
IL11	interleukin 11	NS	-0.307151
IL24	interleukin 24	NS	-0.408376
IL4R	interleukin 4 receptor	NS	0.527438
PLA2G7	phospholipase A2, group VII (platelet-activating factor acetylhydrolase, plasma)	NS	0.544323
S100B	S100 calcium binding protein, beta (neural)	NS	-0.703655
	development
FHL3	four and a half LIM domains 3	-1.12481	NS
PHKA1	phosphorylase kinase, alpha 1 (muscle)	-0.692955	NS
VEGF	vascular endothelial growth factor	-0.679513	NS
PTPRR	protein tyrosine phosphatase, receptor type, R	-0.649636	NS
DTR	diphtheria toxin receptor (heparin-binding epidermal growth factor-like growth factor)	-0.493491	NS
TUFT1	tuftelin 1	-0.472718	-1.07629
SPOCK	sparc/osteonectin, cwcv and kazal-like domains proteoglycan (testican)	-0.463904	-0.795002
GYPC	glycophorin C (Gerbich blood group)	-0.435101	-0.259488
MITF	microphthalmia-associated transcription factor	-0.369057	-0.533832
EVC	Ellis van Creveld syndrome	-0.354667	NS
SIRT2	sirtuin silent mating type information regulation 2 homolog 2 (S. cerevisiae)	-0.352152	-0.605343
FGF5	fibroblast growth factor 5	-0.347531	0.295327
PRM2	protamine 2	-0.334902	-0.409006
PKD1	polycystic kidney disease 1 (autosomal dominant)	-0.331276	NS
DMP1	dentin matrix acidic phosphoprotein	-0.301288	NS
DAG1	dystroglycan 1 (dystrophin-associated glycoprotein 1)	-0.297148	NS
EVI5	ecotropic viral integration site 5	-0.295225	NS
DGCR14	DiGeorge syndrome critical region gene 14	-0.291466	-0.480664
SPOCK2	sparc/osteonectin, cwcv and kazal-like domains proteoglycan (testican) 2	-0.289301	-0.650743
FGF3	fibroblast growth factor 3 (murine mammary tumor virus integration site (v-int-2) oncogene homolog)	-0.221613	NS
ARHI	ras homolog gene family, member I	-0.216115	NS
PGF	placental growth factor, vascular endothelial growth factor-related protein	0.182436	NS
TPRA40	seven transmembrane domain orphan receptor	0.238462	0.342343
DLL3	delta-like 3 (Drosophila)	0.248452	0.437772
PLXNB3	plexin B3	0.279595	NS
SEMA6B	sema domain, transmembrane domain (TM), and cytoplasmic domain, (semaphorin) 6B	0.35641	NS
ANGPTL2	angiopoietin-like 2	0.369497	NS
EMP3	epithelial membrane protein 3	0.423764	0.300381
PRDX1	peroxiredoxin 1	0.433199	NS
GOLGA3	golgi autoantigen, golgin subfamily a, 3	0.436511	NS
CCNA1	cyclin A1	0.444175	NS
RFP	ret finger protein	0.478151	NS
WIF1	WNT inhibitory factor 1	0.486182	NS
NRCAM	neuronal cell adhesion molecule	0.508741	NS
PCOLCE	procollagen C-endopeptidase enhancer	0.595558	NS
ENG	endoglin (Osler-Rendu-Weber syndrome 1)	0.606095	0.353979
EPHB4	EphB4	0.639173	-0.658056
DNCL1	dynein, cytoplasmic, light polypeptide 1	0.773248	0.406691
MYL6	myosin, light polypeptide 6, alkali, smooth muscle and non-muscle	0.939272	NS
GPX4	glutathione peroxidase 4 (phospholipid hydroperoxidase)	1.03526	NS
LUM	lumican	1.37127	1.15174
AEBP1	AE binding protein 1	NS	0.646757
ANXA13	annexin A13	NS	0.463833
APOE	apolipoprotein E	NS	-0.394261
BAX	BCL2-associated X protein	NS	0.366066
CPZ	carboxypeptidase Z	NS	-0.571449
CSNK2A2	casein kinase 2, alpha prime polypeptide	NS	0.330122
CD9	CD9 antigen (p24)	NS	0.425491
CDK5RAP2	CDK5 regulatory subunit associated protein 2	NS	-0.378076
CSPG2	chondroitin sulfate proteoglycan 2 (versican)	NS	0.305512
CYR61	cysteine-rich, angiogenic inducer, 61	NS	0.493129
CYP17	cytochrome P450, subfamily XVII (steroid 17-alpha-hydroxylase), adrenal hyperplasia	NS	0.276055
EBP	emopamil binding protein (sterol isomerase)	NS	0.396959
FBN1	fibrillin 1 (Marfan syndrome)	NS	0.467864
FRZB	frizzled-related protein	NS	-0.307437
GSTM3	glutathione S-transferase M3 (brain)	NS	0.526045
GPC1	glypican 1	NS	-0.670529
LMNA	lamin A/C	NS	0.248357
NEUGRIN	mesenchymal stem cell protein DSC92	NS	-0.424044
MID1	midline 1 (Opitz/BBB syndrome)	NS	0.195191
MYF6	myogenic factor 6 (herculin)	NS	0.278227
NUMBL	numb homolog (Drosophila)-like	NS	0.315351
PES1	pescadillo homolog 1, containing BRCT domain (zebrafish)	NS	-0.68031
PDCD8	programmed cell death 8 (apoptosis-inducing factor)	NS	-0.232524
PRKCABP	protein kinase C, alpha binding protein	NS	-0.281547
PRKAG1	protein kinase, AMP-activated, gamma 1 non-catalytic subunit	NS	0.447722
PPP2R5D	protein phosphatase 2, regulatory subunit B (B56), delta isoform	NS	-0.494684
SEMA4G	sema domain, immunoglobulin domain (Ig), transmembrane domain (TM) and short cytoplasmic domain, (semaphorin) 4G	NS	0.267215
SIRT1	sirtuin silent mating type information regulation 2 homolog 1 (S. cerevisiae)	NS	-0.648694
TGFB2	transforming growth factor, beta 2	NS	0.570018
VHL	von Hippel-Lindau syndrome	NS	-0.495537
CYP46A1	ytochrome P450, family 46, subfamily A, polypeptide 1	NS	0.514324
	intracellular signaling cascade
MCF2L	MCF.2 cell line derived transforming sequence-like	-0.98136	NS
ARHGEF3	Rho guanine nucleotide exchange factor (GEF) 3	-0.779457	-0.564054
DCDC2	doublecortin domain containing 2	-0.726355	-0.801338
PLCL1	phospholipase C-like 1	-0.624659	-0.815109
RGNEF	hypothetical protein FLJ21817 similar to Rhoip2	-0.606547	NS
PIK3R2	phosphoinositide-3-kinase, regulatory subunit, polypeptide 2 (p85 beta)	-0.594432	-0.362015
PIK3C2A	phosphoinositide-3-kinase, class 2, alpha polypeptide	-0.570364	NS
DGKQ	diacylglycerol kinase, theta 110kDa	-0.55653	-1.0813
ADCY9	adenylate cyclase 9	-0.54251	NS
PRKCQ	protein kinase C, theta	-0.535925	NS
ARHU	ras homolog gene family, member U	-0.535802	NS
PLCD1	phospholipase C, delta 1	-0.45163	NS
PRKCG	protein kinase C, gamma	-0.372189	-0.405136
ADORA2A	adenosine A2a receptor	-0.369477	NS
RGS9	regulator of G-protein signalling 9	-0.36153	-0.573474
FKBP8	FK506 binding protein 8, 38kDa	-0.359709	-0.391012
TUSP	tubby super-family protein	-0.348398	-0.971168
RAB6B	RAB6B, member RAS oncogene family	-0.344329	-0.498655
PIK3C2B	phosphoinositide-3-kinase, class 2, beta polypeptide	-0.342196	NS
MAPK8	mitogen-activated protein kinase 8	-0.325375	-0.231544
PLCB1	phospholipase C, beta 1 (phosphoinositide-specific)	-0.315881	-0.467919
RBM9	RNA binding motif protein 9	-0.299924	NS
DSCR1L2	Down syndrome critical region gene 1-like 2	-0.265721	NS
MAPK11	mitogen-activated protein kinase 11	-0.259911	NS
DUSP22	dual specificity phosphatase 22	-0.251797	-0.338211
MKNK1	MAP kinase-interacting serine/threonine kinase 1	-0.187264	-0.287724
CDC42	cell division cycle 42 (GTP binding protein, 25kDa)	0.219116	NS
SNX9	sorting nexin 9	0.219238	0.212974
PLCG1	phospholipase C, gamma 1 (formerly subtype 148)	0.273631	NS
CALCA	calcitonin/calcitonin-related polypeptide, alpha	0.308756	NS
ADCY3	adenylate cyclase 3	0.3209	NS
RGS4	regulator of G-protein signalling 4	0.331131	0.394963
RRAS	related RAS viral (r-ras) oncogene homolog	0.35455	NS
PTHR1	parathyroid hormone receptor 1	0.359541	0.434628
PDZK2	PDZ domain containing 2	0.363892	0.349802
ANP32A	acidic (leucine-rich) nuclear phosphoprotein 32 family, member A	0.364396	0.797048
MGC16212	hypothetical protein MGC16212	0.364462	NS
BMX	BMX non-receptor tyrosine kinase	0.366469	0.39903
RPL29	ribosomal protein L29	0.370512	NS
GPR51	G protein-coupled receptor 51	0.371398	0.304485
ARHGEF1	Rho guanine nucleotide exchange factor (GEF) 1	0.378574	-0.269869
RAN	RAN, member RAS oncogene family	0.405105	NS
SHC1	SHC (Src homology 2 domain containing) transforming protein 1	0.414282	0.354667
MINK	Misshapen/NIK-related kinase	0.43624	0.406478
LNK	lymphocyte adaptor protein	0.437844	NS
TSC1	tuberous sclerosis 1	0.439598	NS
ADCYAP1	adenylate cyclase activating polypeptide 1 (pituitary)	0.5119	0.307993
PRKCSH	protein kinase C substrate 80K-H	0.64389	NS
ARHC	ras homolog gene family, member C	0.64836	NS
GNB1	guanine nucleotide binding protein (G protein), beta polypeptide 1	0.760308	NS
STAT6	signal transducer and activator of transcription 6, interleukin-4 induced	0.774321	0.58087
PRDX4	peroxiredoxin 4	0.847784	0.596798
ADORA2B	adenosine A2b receptor	NS	-0.429236
ADCY6	adenylate cyclase 6	NS	-0.320464
BTK	Bruton agammaglobulinemia tyrosine kinase	NS	0.364253
CENTG2	centaurin, gamma 2	NS	-0.551449
CSK	c-src tyrosine kinase	NS	-0.630516
GRB2	growth factor receptor-bound protein 2	NS	0.346942
LOC51128	GTP-binding protein Sara	NS	-0.30828
FLJ22655	hypothetical protein FLJ22655	NS	-0.539704
PLD2	phospholipase D2	NS	0.578358
PRKCB1	protein kinase C, beta 1	NS	0.415321
PRKCD	protein kinase C, delta	NS	0.302403
PTPN11	protein tyrosine phosphatase, non-receptor type 11 (Noonan syndrome 1)	NS	-0.339515
PDK1	pyruvate dehydrogenase kinase, isoenzyme 1	NS	0.474586
RAB27A	RAB27A, member RAS oncogene family	NS	-0.476824
ARHA	ras homolog gene family, member A	NS	-0.254076
S100A1	S100 calcium binding protein A1	NS	-0.568159
SLC9A3R2	solute carrier family 9 (sodium/hydrogen exchanger), isoform 3 regulatory factor 2	NS	-0.364827
SNX15	sorting nexin 15	NS	-0.385328
	ion transport
KCNN1	potassium intermediate/small conductance calcium-activated channel, subfamily N, member 1	-0.980681	-0.315106
SCN8A	sodium channel, voltage gated, type VIII, alpha polypeptide	-0.689045	-0.70164
SCN2B	sodium channel, voltage-gated, type II, beta polypeptide	-0.556999	-0.886333
ATP6V1D	ATPase, H+ transporting, lysosomal 34kDa, V1 subunit D	-0.550487	-0.680999
SCNN1B	sodium channel, nonvoltage-gated 1, beta (Liddle syndrome)	-0.531889	NS
SLC22A6	solute carrier family 22 (organic anion transporter), member 6	-0.503331	-0.627033
KCNK5	potassium channel, subfamily K, member 5	-0.499037	-0.558125
KCNV1	potassium channel, subfamily V, member 1	-0.451545	-0.63103
KCNK13	potassium channel, subfamily K, member 13	-0.45043	-0.555922
SCN2A2	sodium channel, voltage-gated, type II, alpha 2 polypeptide	-0.426745	NS
SLC16A1	solute carrier family 16 (monocarboxylic acid transporters), member 1	-0.425474	NS
SLC22A5	solute carrier family 22 (organic cation transporter), member 5	-0.40398	NS
KCNJ3	potassium inwardly-rectifying channel, subfamily J, member 3	-0.403528	-0.765131
SLC1A4	solute carrier family 1 (glutamate/neutral amino acid transporter), member 4	-0.402843	-0.711522
SLC12A5	solute carrier family 12, (potassium-chloride transporter) member 5	-0.397142	NS
SLC12A7	solute carrier family 12 (potassium/chloride transporters), member 7	-0.395519	NS
VDAC1	voltage-dependent anion channel 1	-0.383578	NS
KCNG1	potassium voltage-gated channel, subfamily G, member 1	-0.368938	0.246764
KCND3	potassium voltage-gated channel, Shal-related subfamily, member 3	-0.356669	NS
KCNJ14	potassium inwardly-rectifying channel, subfamily J, member 14	-0.347609	-1.08158
SLC4A3	solute carrier family 4, anion exchanger, member 3	-0.310144	-0.280528
TRPM3	transient receptor potential cation channel, subfamily M, member 3	-0.301785	-0.356241
KCND2	potassium voltage-gated channel, Shal-related subfamily, member 2	-0.272744	NS
PRO2086	PRO2086 protein	-0.263255	NS
HCN2	hyperpolarization activated cyclic nucleotide-gated potassium channel 2	-0.250646	-0.398881
KCNC4	potassium voltage-gated channel, Shaw-related subfamily, member 4	-0.218279	NS
KCNH4	potassium voltage-gated channel, subfamily H (eag-related), member 4	0.195936	NS
KCNK3	potassium channel, subfamily K, member 3	0.239376	NS
TRPV4	transient receptor potential cation channel, subfamily V, member 4	0.256396	NS
KCNF1	potassium voltage-gated channel, subfamily F, member 1	0.296654	NS
GABRR2	gamma-aminobutyric acid (GABA) receptor, rho 2	0.302967	0.606997
KCNMB3	potassium large conductance calcium-activated channel, subfamily M beta member 3	0.356234	0.424741
SLC1A3	solute carrier family 1 (glial high affinity glutamate transporter), member 3	0.418537	0.347989
KCNJ11	potassium inwardly-rectifying channel, subfamily J, member 11	0.474517	0.46952
ACCN2	amiloride-sensitive cation channel 2, neuronal	NS	0.277709
ACCN3	amiloride-sensitive cation channel 3, testis	NS	0.285632
ATP5D	ATP synthase, H+ transporting, mitochondrial F1 complex, delta subunit	NS	-0.260356
CLCN2	chloride channel 2	NS	0.210104
CLCN4	chloride channel 4	NS	0.245836
CLIC5	chloride intracellular channel 5	NS	-0.333611
MPST	mercaptopyruvate sulfurtransferase	NS	-0.415686
PKD2L2	polycystic kidney disease 2-like 2	NS	0.410621
PDIP1	polymerase delta-interacting protein 1	NS	-0.4643
KCNK1	potassium channel, subfamily K, member 1	NS	0.231646
KCNJ5	potassium inwardly-rectifying channel, subfamily J, member 5	NS	0.339897
KCNJ9	potassium inwardly-rectifying channel, subfamily J, member 9	NS	0.327924
KCNA3	potassium voltage-gated channel, shaker-related subfamily, member 3	NS	0.440707
KCNG2	potassium voltage-gated channel, subfamily G, member 2	NS	-0.441186
SCNN1D	sodium channel, nonvoltage-gated 1, delta	NS	0.225989
SCNN1G	sodium channel, nonvoltage-gated 1, gamma	NS	0.364332
SLC9A6	solute carrier family 9 (sodium/hydrogen exchanger), isoform 6	NS	0.420205
	mitotic cell cycle
MSH5	mutS homolog 5 (E. coli)	-0.510079	-0.666626
CNAP1	chromosome condensation-related SMC-associated protein 1	-0.439307	NS
CHAF1B	chromatin assembly factor 1, subunit B (p60)	-0.414822	NS
CDKN1C	cyclin-dependent kinase inhibitor 1C (p57, Kip2)	0.271231	NS
POLE	polymerase (DNA directed), epsilon	0.511999	NS
POLD2	polymerase (DNA directed), delta 2, regulatory subunit 50kDa	0.684061	0.333365
S100A11	S100 calcium binding protein A11 (calgizzarin)	1.29979	0.345359
	muscle contraction
CNN1	calponin 1, basic, smooth muscle	-0.551167	-0.475741
MYOM2	myomesin (M-protein) 2, 165kDa	-0.450042	NS
EDNRA	endothelin receptor type A	-0.386026	NS
FER1L3	fer-1-like 3, myoferlin (C. elegans)	-0.177233	-0.584659
SLC6A8	solute carrier family 6 (neurotransmitter transporter, creatine), member 8	0.196783	NS
HCN4	hyperpolarization activated cyclic nucleotide-gated potassium channel 4	0.204724	0.350899
RYR2	ryanodine receptor 2 (cardiac)	0.240643	NS
SRI	sorcin	0.265935	NS
SLC8A1	solute carrier family 8 (sodium/calcium exchanger), member 1	0.320522	0.620193
DMPK	dystrophia myotonica-protein kinase	0.331015	NS
SODIUM/CALCIUME-1A	sodium/calcium exchanger 1 splice variant NaCa10 (SLC8A1) mRNA, partial cds.	0.4	0.24
EMD	emerin (Emery-Dreifuss muscular dystrophy)	0.410563	0.618732
BDKRB2	bradykinin receptor B2	0.488244	0.367235
LSP1	lymphocyte-specific protein 1	0.711154	NS
MYH3	myosin, heavy polypeptide 3, skeletal muscle, embryonic	1.75063	NS
CLCN1	chloride channel 1, skeletal muscle (Thomsen disease, autosomal dominant)	NS	0.292363
FKBP1B	FK506 binding protein 1B, 12.6 kDa	NS	-0.366584
GPR38	G protein-coupled receptor 38	NS	-0.462063
KCNIP2	Kv channel interacting protein 2	NS	-0.284921
LTB4R	leukotriene B4 receptor	NS	0.279928
	perception of external stimulus
PDC	phosducin	-0.724091	NS
AIPL1	aryl hydrocarbon receptor interacting protein-like 1	-0.674772	-0.796837
MIP	major intrinsic protein of lens fiber	-0.620195	NS
ABCC6	ATP-binding cassette, sub-family C (CFTR/MRP), member 6	-0.485071	-0.338164
PDE6G	phosphodiesterase 6G, cGMP-specific, rod, gamma	-0.439507	NS
VIAF1	IAP-associated factor VIAF1	-0.388212	NS
KCNIP1	Kv channel interacting protein 1	-0.257668	NS
TIMM10	translocase of inner mitochondrial membrane 10 homolog (yeast)	0.207282	NS
MYO15A	myosin XVA	0.262641	NS
RGR	retinal G protein coupled receptor	0.518444	NS
EFEMP1	EGF-containing fibulin-like extracellular matrix protein 1	1.04286	NS
	protein biosynthesis
EIF5	eukaryotic translation initiation factor 5	-0.401935	NS
BZW2	basic leucine zipper and W2 domains 2	-0.361723	NS
EIF4G1	eukaryotic translation initiation factor 4 gamma, 1	-0.355458	-0.398763
EIF3S9	eukaryotic translation initiation factor 3, subunit 9 eta, 116kDa	-0.309292	-0.416526
FARSL	phenylalanine-tRNA synthetase-like	-0.304198	-0.322855
SIAT4C	sialyltransferase 4C (beta-galactosidase alpha-2,3-sialytransferase)	-0.270437	NS
EEF2K	elongation factor-2 kinase	-0.216814	-0.568121
EIF3S7	eukaryotic translation initiation factor 3, subunit 7 zeta, 66/67kDa	0.244172	NS
IARS	isoleucine-tRNA synthetase	0.255456	0.484481
RPS12	ribosomal protein S12	0.345145	NS
ABO	ABO blood group (transferase A, alpha 1-3-N-acetylgalactosaminyltransferase; transferase B, alpha 1-3-galactosyltransferase)	0.348315	0.374946
PIGF	phosphatidylinositol glycan, class F	0.370715	NS
DAD1	defender against cell death 1	0.377568	NS
FAU	Finkel-Biskis-Reilly murine sarcoma virus (FBR-MuSV) ubiquitously expressed (fox derived); ribosomal protein S30	0.378101	NS
EIF3S6IP	eukaryotic translation initiation factor 3, subunit 6 interacting protein	0.397582	NS
UBA52	ubiquitin A-52 residue ribosomal protein fusion product 1	0.406842	NS
RPL26	ribosomal protein L26	0.46267	NS
RPL3	ribosomal protein L3	0.491894	-0.26908
RPL12	ribosomal protein L12	0.56258	NS
RPL8	ribosomal protein L8	0.569136	0.28899
DARS	aspartyl-tRNA synthetase	NS	0.446643
EIF4EBP1	eukaryotic translation initiation factor 4E binding protein 1	NS	-0.947951
GCN1L1	GCN1 general control of amino-acid synthesis 1-like 1 (yeast)	NS	0.455348
IFP38	IFP38	NS	0.377417
SIAT4B	sialyltransferase 4B (beta-galactoside alpha-2,3-sialytransferase)	NS	-0.365087
WARS	tryptophanyl-tRNA synthetase	NS	0.422592
	protein catabolism
USP13	ubiquitin specific protease 13 (isopeptidase T-3)	-1.19979	NS
ADAM21	a disintegrin and metalloproteinase domain 21	-0.831043	0.352543
KLK14	kallikrein 14	-0.590983	NS
MMP23A	matrix metalloproteinase 23A	-0.492609	NS
MMP7	matrix metalloproteinase 7 (matrilysin, uterine)	-0.490884	NS
TFRC	transferrin receptor (p90, CD71)	-0.341923	NS
CPA2	carboxypeptidase A2 (pancreatic)	-0.282297	-0.287155
RNF128	ring finger protein 128	-0.277914	NS
ECE1	endothelin converting enzyme 1	-0.184553	NS
PRTN3	proteinase 3 (serine proteinase, neutrophil, Wegener granulomatosis autoantigen)	0.20604	0.260045
TIMP2	tissue inhibitor of metalloproteinase 2	0.23	0.28
PRSS15	protease, serine, 15	0.240837	0.324884
PSMA7	proteasome (prosome, macropain) subunit, alpha type, 7	0.285611	NS
MMP3	matrix metalloproteinase 3 (stromelysin 1, progelatinase)	0.293942	0.237109
CTSD	cathepsin D (lysosomal aspartyl protease)	0.327995	NS
CTSS	cathepsin S	0.414895	NS
BACE2	beta-site APP-cleaving enzyme 2	0.420815	0.379003
ADAM17	a disintegrin and metalloproteinase domain 17 (tumor necrosis factor, alpha, converting enzyme)	0.465536	0.558325
PSMB4	proteasome (prosome, macropain) subunit, beta type, 4	0.555029	NS
PPGB	protective protein for beta-galactosidase (galactosialidosis)	0.557399	0.240729
PSMB10	proteasome (prosome, macropain) subunit, beta type, 10	0.66768	0.518648
MMP2	matrix metalloproteinase 2 (gelatinase A, 72kDa gelatinase, 72kDa type IV collagenase)	0.703261	0.380169
PRCP	prolylcarboxypeptidase (angiotensinase C)	0.776444	NS
PRSS11	protease, serine, 11 (IGF binding)	0.797958	NS
TIMP1	tissue inhibitor of metalloproteinase 1 (erythroid potentiating activity, collagenase inhibitor)	0.969459	0.319456
ADAMTS13	a disintegrin-like and metalloprotease (reprolysin type) with thrombospondin type 1 motif, 13	NS	0.390552
ADAMTS5	a disintegrin-like and metalloprotease (reprolysin type) with thrombospondin type 1 motif, 5 (aggrecanase-2)	NS	-0.570552
BAP1	BRCA1 associated protein-1 (ubiquitin carboxy-terminal hydrolase)	NS	-0.652267
CASP3	caspase 3, apoptosis-related cysteine protease	NS	0.405845
FBXO2	F-box only protein 2	NS	-0.373674
FAP	fibroblast activation protein, alpha	NS	0.466711
LTBP4	latent transforming growth factor beta binding protein 4	NS	-0.309612
LAP3	leucine aminopeptidase 3	NS	0.288831
LCN7	lipocalin 7	NS	-0.442834
MMP20	matrix metalloproteinase 20 (enamelysin)	NS	-0.364143
UCHL1	ubiquitin carboxyl-terminal esterase L1 (ubiquitin thiolesterase)	NS	0.401011
UBE4B	ubiquitination factor E4B (UFD2 homolog, yeast)	NS	-0.296311
XPNPEP2	X-prolyl aminopeptidase (aminopeptidase P) 2, membrane-bound	NS	-0.785828
RNF130	ring finger protein 130	NS	0.397436
	transcription
RPC32	polymerase (RNA) III (DNA directed) (32kD)	-0.740172	-0.317587
MADH2	MAD, mothers against decapentaplegic homolog 2 (Drosophila)	-0.719782	-0.45688
SNFT	Jun dimerization protein p21SNFT	-0.679703	-0.600693
GTF2A1	general transcription factor IIA, 1, 19/37kDa	-0.646563	-0.593903
PPP3CB	protein phosphatase 3 (formerly 2B), catalytic subunit, beta isoform (calcineurin A beta)	-0.636595	NS
NFATC2	nuclear factor of activated T-cells, cytoplasmic, calcineurin-dependent 2	-0.62435	-0.44743
MCM2	MCM2 minichromosome maintenance deficient 2, mitotin (S. cerevisiae)	-0.601015	-0.959139
KIAA1862	KIAA1862 protein	-0.546916	NS
BRPF1	bromodomain and PHD finger containing, 1	-0.517514	-0.58284
ARNT	aryl hydrocarbon receptor nuclear translocator	-0.513106	NS
HIVEP2	human immunodeficiency virus type I enhancer binding protein 2	-0.473693	NS
AES	amino-terminal enhancer of split	-0.468225	NS
SMARCB1	SWI/SNF related, matrix associated, actin dependent regulator of chromatin, subfamily b, member 1	-0.445692	-0.347585
SNW1	SKI-interacting protein	-0.430371	-0.286941
TCEB3L	transcription elongation factor (SIII) elongin A2	-0.420936	-0.413753
HOXB8	homeo box B8	-0.417596	NS
NFIC	nuclear factor I/C (CCAAT-binding transcription factor)	-0.407985	-0.388726
ZNF435	zinc finger protein 435	-0.392663	-0.418748
TP73	tumor protein p73	-0.392208	0.406929
ILF3	interleukin enhancer binding factor 3, 90kDa	-0.391413	NS
TCF4	transcription factor 4	-0.344224	NS
NFYB	nuclear transcription factor Y, beta	-0.334096	-0.61587
ETV7	ets variant gene 7 (TEL2 oncogene )	-0.327407	-0.658056
ZNF274	zinc finger protein 274	-0.320932	NS
BRCA2	breast cancer 2, early onset	-0.313437	NS
NFAT5	nuclear factor of activated T-cells 5, tonicity-responsive	-0.298275	NS
LZTS1	leucine zipper, putative tumor suppressor 1	-0.297797	NS
HDAC11	histone deacetylase 11	-0.264613	-0.360793
ZNF76	zinc finger protein 76 (expressed in testis)	-0.256394	-0.65426
MADH6	MAD, mothers against decapentaplegic homolog 6 (Drosophila)	-0.206218	NS
BS69	adenovirus 5 E1A binding protein	-0.191141	NS
ERF	Ets2 repressor factor	-0.187489	-0.681713
KLF5	Kruppel-like factor 5 (intestinal)	0.216397	NS
EDF1	endothelial differentiation-related factor 1	0.283013	NS
PHF10	PHD finger protein 10	0.298931	NS
PML	promyelocytic leukemia	0.329576	NS
ELF2	E74-like factor 2 (ets domain transcription factor)	0.334547	NS
POU2F1	POU domain, class 2, transcription factor 1	0.334702	0.455132
KLF13	Kruppel-like factor 13	0.373694	NS
MADH1	MAD, mothers against decapentaplegic homolog 1 (Drosophila)	0.44	0.365026
TCEB2	transcription elongation factor B (SIII), polypeptide 2 (18kDa, elongin B)	0.445694	NS
REQ	requiem, apoptosis response zinc finger gene	0.452857	0.454934
FTSJ1	FtsJ homolog 1 (E. coli)	0.45985	NS
P66ALPHA	p66 alpha	0.477488	0.512362
HIF3A	hypoxia inducible factor 3, alpha subunit	0.478038	NS
XBP1	X-box binding protein 1	0.503501	0.548128
OIP106	OGT(O-Glc-NAc transferase)-interacting protein 106 KDa	0.506354	NS
SUPERCI-1B	super cysteine rich protein mRNA, partial cds.	0.53	0.38
ZNF83	zinc finger protein 83 (HPF1)	0.582622	NS
PHF7	PHD finger protein 7	0.60074	NS
HMGB1	high-mobility group box 1	0.610982	NS
POLR2L	polymerase (RNA) II (DNA directed) polypeptide L, 7.6kDa	0.612926	NS
ID1	inhibitor of DNA binding 1, dominant negative helix-loop-helix protein	0.742464	NS
TBX5	T-box 5	0.942067	0.933018
NFE2L1	nuclear factor (erythroid-derived 2)-like 1	NS	-0.199458
BRCA1	breast cancer 1, early onset	NS	-0.264193
BRF1	BRF1 homolog, subunit of RNA polymerase III transcription initiation factor IIIB (S. cerevisiae)	NS	-0.353702
CSEN	calsenilin, presenilin binding protein, EF hand transcription factor	NS	-0.33119
ELF4	E74-like factor 4 (ets domain transcription factor)	NS	0.308604
GRLF1	glucocorticoid receptor DNA binding factor 1	NS	-0.759713
HDAC2	histone deacetylase 2	NS	-0.508368
HDAC3	histone deacetylase 3	NS	0.295802
HOXD13	homeo box D13	NS	-0.383603
FLJ14009	hypothetical protein FLJ14009	NS	-0.337343
MXD4	MAX dimerization protein 4	NS	-0.667639
MLL3	myeloid/lymphoid or mixed-lineage leukemia3	NS	0.294598
NFIL3	nuclear factor, interleukin 3 regulated	NS	0.336161
NSEP1	nuclease sensitive element binding protein 1	NS	-0.240907
OTX2	orthodenticle homolog 2 (Drosophila)	NS	0.220448
PF1	PHD zinc finger transcription factor	NS	0.385039
POLR2I	polymerase (RNA) II (DNA directed) polypeptide I, 14.5kDa	NS	-0.269093
RFXAP	regulatory factor X-associated protein	NS	0.25729
RXRA	retinoid X receptor, alpha	NS	0.209064
SP140	SP140 nuclear body protein	NS	-0.389501
TAF6L	TAF6-like RNA polymerase II, p300/CBP-associated factor (PCAF)-associated factor, 65kDa	NS	-0.592055
TBX6	T-box 6	NS	-0.645953
TITF1	thyroid transcription factor 1	NS	-0.589571
TCF12	transcription factor 12 (HTF4, helix-loop-helix transcription factors 4)	NS	-0.494504
TCF21	transcription factor 21	NS	-0.606134
MAFK	v-maf musculoaponeurotic fibrosarcoma oncogene homolog K (avian)	NS	-0.500055
WHSC1	Wolf-Hirschhorn syndrome candidate 1	NS	0.589659
XPMC2H	Xenopus prevents mitotic catastrophe 2 homolog	NS	-0.238089
LITAF	lipopolysaccharide-induced TNF factor	NS	0.461154

## Sheet: Part2
Supplementary on-line table 1. Part2. List of the Immune/Defense/Inflammation related genes																																																Inflammatory gene signature
					Other Functions													Immune/Defense/Inflammation
	Symbol (HUGO)	Gene	Microarray data
Ordre_origine	Gene	Description	DMD/REF	AGING/REF	intracellular signaling cascade	transcription	cell adhesion	development	protein catabolism	protein biosynthesis	muscle contraction	calcium ion	ion transport	perception of external stimulus	mitotic cell cycle	Growth Regulatory Protein	cell motility	DEFENSE_RESPONSE	IMMUNE_SYSTEM_PROCESS	SIGNALING_IN_IMMUNE_SYSTEM	IMMUNE_RESPONSE	CHEMOKINE_SIGNALING_PATHWAY	RESPONSE_TO_EXTERNAL_STIMULUS	INFLAMMATORY_RESPONSE	CYTOKINE_ACTIVITY	RESPONSE_TO_WOUNDING	RESPONSE_TO_STRESS	RESPONSE_TO_CHEMICAL_STIMULUS	CELLULAR_DEFENSE_RESPONSE	CHEMOKINE_ACTIVITY	CHEMOKINE_RECEPTOR_BINDING	INFLAMMATION_PATHWAY	CYTOKINE_BINDING	RESPONSE_TO_VIRUS	INTERLEUKIN_RECEPTOR_ACTIVITY	VIRAL_GENOME_REPLICATION	INTERLEUKIN_BINDING	HUMORAL_IMMUNE_RESPONSE	HEMATOPOIETIN_INTERFERON_CLASSD200_DOMAIN_CYTOKINE_RECEPTOR_ACTIVITY	VIRAL_INFECTIOUS_CYCLE	VIRAL_REPRODUCTIVE_PROCESS	MYELOID_CELL_DIFFERENTIATION	IMMUNE_EFFECTOR_PROCESS	VIRAL_REPRODUCTION	LAIR_PATHWAY (Cells and Molecules involved in local acute inflammatory response)	REGULATION_OF_VIRAL_REPRODUCTION	ACUTE_INFLAMMATORY_RESPONSE
79	IL8	interleukin 8	-0.990015	NS	no	no	no	no	no	no	no	no	no	no	no	no	no	yes	yes	no	no	yes	yes	yes	yes	yes	yes	yes	no	yes	yes	yes	no	no	no	yes	no	no	no	yes	yes	no	no	yes	yes	yes	no	no	no
91	CCR5	chemokine (C-C motif) receptor 5	-0.440255	NS	no	no	no	no	no	no	no	no	no	no	no	no	no	yes	yes	no	yes	yes	yes	yes	no	yes	yes	yes	yes	no	no	no	no	no	no	no	no	no	no	no	no	no	no	no	no	no	no	no	no
122	CXCL12	chemokine (C-X-C motif) ligand 12 (stromal cell-derived factor 1)	0.672658	0.821698	no	no	no	no	no	no	no	no	no	no	no	no	no	yes	yes	no	yes	yes	yes	no	yes	no	no	yes	no	yes	yes	no	no	yes	no	no	no	no	no	no	no	no	no	no	no	no	no	no	no
112	CCL18	chemokine (C-C motif) ligand 18 (pulmonary and activation-regulated)	0.459897	0.234072	no	no	no	no	no	no	no	no	no	no	no	no	no	yes	yes	no	yes	yes	yes	no	yes	no	no	yes	no	yes	yes	no	no	no	no	no	no	no	no	no	no	no	no	no	no	no	no	no	no
130	CCL25	chemokine (C-C motif) ligand 25	NS	0.349402	no	no	no	no	no	no	no	no	no	no	no	no	no	yes	yes	no	yes	yes	yes	no	yes	no	no	yes	no	yes	yes	no	no	no	no	no	no	no	no	no	no	no	no	no	no	no	no	no	no
128	BCL2	B-cell CLL/lymphoma 2	NS	-0.216267	no	no	no	no	no	no	no	no	no	no	no	no	no	yes	yes	no	yes	no	no	no	no	no	no	yes	no	no	no	no	no	yes	no	no	no	yes	no	no	no	no	yes	no	no	no	no	no	no
131	CCR9	chemokine (C-C motif) receptor 9	NS	0.20491	no	no	no	no	no	no	no	no	no	no	no	no	no	yes	yes	no	yes	yes	yes	no	no	no	no	yes	yes	no	no	no	no	no	no	no	no	no	no	no	no	no	no	no	no	no	no	no	no
147	IL4R	interleukin 4 receptor	NS	0.527438	no	no	no	no	no	no	no	no	no	no	no	no	no	yes	yes	no	yes	no	no	no	no	no	no	no	no	no	no	no	yes	no	yes	no	yes	no	yes	no	no	no	no	no	no	no	no	no	yes
369	LTB4R	leukotriene B4 receptor	NS	0.279928	no	no	no	no	no	no	yes	no	no	no	no	no	no	yes	yes	no	yes	no	yes	yes	no	yes	yes	no	no	no	no	no	no	no	no	no	no	no	no	no	no	no	no	no	no	no	no	no	no
97	OPRK1	opioid receptor, kappa 1	-0.368652	-0.373812	no	no	no	no	no	no	no	no	no	no	no	no	no	yes	yes	no	yes	no	no	no	no	no	no	no	no	no	no	no	no	no	no	yes	no	no	no	yes	yes	no	no	yes	no	no	no	no	no
103	IL6ST	interleukin 6 signal transducer (gp130, oncostatin M receptor)	-0.295389	NS	no	no	no	no	no	no	no	no	no	no	no	no	no	yes	yes	no	yes	no	no	no	no	no	no	no	no	no	no	no	yes	no	yes	no	yes	no	yes	no	no	no	no	no	no	no	no	no	no
95	NCR1	natural cytotoxicity triggering receptor 1	-0.398761	-0.499645	no	no	no	no	no	no	no	no	no	no	no	no	no	yes	yes	no	yes	no	no	no	no	no	no	no	yes	no	no	no	no	no	no	no	no	no	no	no	no	no	yes	no	no	no	no	no	no
101	CCRL1	chemokine (C-C motif) receptor-like 1	-0.324198	0.411168	no	no	no	no	no	no	no	no	no	no	no	no	no	yes	yes	no	yes	no	yes	no	no	no	no	yes	no	no	no	no	no	no	no	no	no	no	no	no	no	no	no	no	no	no	no	no	no
121	TNFRSF14	tumor necrosis factor receptor superfamily, member 14 (herpesvirus entry mediator)	0.663152	NS	no	no	no	no	no	no	no	no	no	no	no	no	no	yes	yes	yes	yes	no	no	no	no	no	no	no	no	no	no	no	yes	no	no	no	no	no	no	no	no	no	no	no	no	no	no	no	no
110	ETS1	v-ets erythroblastosis virus E26 oncogene homolog 1 (avian)	0.369624	0.340238	no	no	no	no	no	no	no	no	no	no	no	no	no	yes	yes	no	yes	no	no	no	no	no	no	no	no	no	no	no	no	no	no	no	no	no	no	no	no	yes	no	no	no	no	no	no	no
115	IL17	interleukin 17 (cytotoxic T-lymphocyte-associated serine esterase 8)	0.52435	0.249828	no	no	no	no	no	no	no	no	no	no	no	no	no	yes	yes	no	yes	no	no	no	yes	no	no	no	no	no	no	no	no	no	no	no	no	no	no	no	no	no	no	no	no	no	no	no	no
90	SEMA3C	sema domain, immunoglobulin domain (Ig), short basic domain, secreted, (semaphorin) 3C	-0.450032	NS	no	no	no	no	no	no	no	no	no	no	no	no	no	yes	yes	no	yes	no	no	no	no	no	no	yes	no	no	no	no	no	no	no	no	no	no	no	no	no	no	no	no	no	no	no	no	no
114	GPI	glucose phosphate isomerase	0.489358	NS	no	no	no	no	no	no	no	no	no	no	no	no	no	yes	yes	no	yes	no	no	no	no	no	no	no	no	no	no	no	no	no	no	no	no	yes	no	no	no	no	no	no	no	no	no	no	no
80	MBP	myelin basic protein	-0.825276	NS	no	no	no	no	no	no	no	no	no	no	no	no	no	yes	yes	no	yes	no	no	no	no	no	no	no	no	no	no	no	no	no	no	no	no	no	no	no	no	no	no	no	no	no	no	no	no
124	CTSC	cathepsin C	1.07584	NS	no	no	no	no	no	no	no	no	no	no	no	no	no	yes	yes	no	yes	no	no	no	no	no	no	no	no	no	no	no	no	no	no	no	no	no	no	no	no	no	no	no	no	no	no	no	yes
88	DPP4	dipeptidylpeptidase IV (CD26, adenosine deaminase complexing protein 2)	-0.458155	0.285822	no	no	no	no	no	no	no	no	no	no	no	no	no	yes	yes	no	yes	no	no	no	no	no	no	no	no	no	no	no	no	no	no	no	no	no	no	no	no	no	no	no	no	no	no	no	no
138	HRH2	histamine receptor H2	NS	-0.289527	no	no	no	no	no	no	no	no	no	no	no	no	no	yes	yes	no	yes	no	no	no	no	no	no	no	no	no	no	no	no	no	no	no	no	no	no	no	no	no	no	no	no	no	no	no	no
94	IL16	interleukin 16 (lymphocyte chemoattractant factor)	-0.412174	NS	no	no	no	no	no	no	no	no	no	no	no	no	no	yes	yes	no	yes	no	no	no	no	no	no	no	no	no	no	no	no	no	no	no	no	no	no	no	no	no	no	no	no	no	no	no	no
126	ANXA11	annexin A11	NS	0.268024	no	no	no	no	no	no	no	no	no	no	no	no	no	yes	yes	no	yes	no	no	no	no	no	no	no	no	no	no	no	no	no	no	no	no	no	no	no	no	no	no	no	no	no	no	no	no
141	G1P3	interferon, alpha-inducible protein (clone IFI-6-16)	NS	-0.885799	no	no	no	no	no	no	no	no	no	no	no	no	no	yes	yes	no	yes	no	no	no	no	no	no	no	no	no	no	no	no	no	no	no	no	no	no	no	no	no	no	no	no	no	no	no	no
105	TNFRSF5	tumor necrosis factor receptor superfamily, member 5	-0.240286	-0.742109	no	no	no	no	no	no	no	no	no	no	no	no	no	yes	no	yes	no	no	yes	yes	no	yes	yes	no	no	no	no	no	no	no	no	no	no	no	no	no	no	no	no	no	no	no	no	no	yes
120	PPIA	peptidylprolyl isomerase A (cyclophilin A)	0.657002	0.343412	no	no	no	no	no	no	no	no	no	no	no	no	no	yes	no	yes	no	no	no	no	no	no	no	no	no	no	no	no	no	no	no	yes	no	no	no	yes	yes	no	no	yes	no	yes	no	no	no
85	HLA-G	HLA-G histocompatibility antigen, class I, G	-0.544304	-0.733732	no	no	no	no	no	no	no	no	no	no	no	no	no	yes	no	yes	no	no	no	no	no	no	no	no	yes	no	no	no	no	no	no	no	no	no	no	no	no	no	no	no	no	no	no	no	no
81	C6	complement component 6	-0.807927	-0.390702	no	no	no	no	no	no	no	no	no	no	no	no	no	yes	no	yes	no	no	no	no	no	no	no	no	no	no	no	no	no	no	no	no	no	no	no	no	no	no	no	no	yes	no	no	no	no
108	FN1	fibronectin 1	0.342351	NS	no	no	no	no	no	no	no	no	no	no	no	no	no	yes	no	yes	no	no	no	no	no	no	no	no	no	no	no	no	no	no	no	no	no	no	no	no	no	no	no	no	no	no	no	no	no
134	C1QB	complement component 1, q subcomponent, beta polypeptide	NS	0.227189	no	no	no	no	no	no	no	no	no	no	no	no	no	yes	no	yes	no	no	no	no	no	no	no	no	no	no	no	no	no	no	no	no	no	no	no	no	no	no	no	no	no	no	no	no	no
99	DNAM-1	adhesion glycoprotein	-0.348811	NS	no	no	no	no	no	no	no	no	no	no	no	no	no	yes	no	yes	no	no	no	no	no	no	no	no	no	no	no	no	no	no	no	no	no	no	no	no	no	no	no	no	no	no	no	no	no
123	B2M	beta-2-microglobulin	0.958403	0.524859	no	no	no	no	no	no	no	no	no	no	no	no	no	yes	no	yes	no	no	no	no	no	no	no	no	no	no	no	no	no	no	no	no	no	no	no	no	no	no	no	no	no	no	no	no	no
84	ULBP3	UL16 binding protein 3	-0.601396	-0.423839	no	no	no	no	no	no	no	no	no	no	no	no	no	yes	no	yes	no	no	no	no	no	no	no	no	no	no	no	no	no	no	no	no	no	no	no	no	no	no	no	no	no	no	no	no	no
87	C8A	complement component 8, alpha polypeptide	-0.477747	-0.244888	no	no	no	no	no	no	no	no	no	no	no	no	no	yes	no	yes	no	no	no	no	no	no	no	no	no	no	no	no	no	no	no	no	no	no	no	no	no	no	no	no	no	no	no	no	no
137	DF	D component of complement (adipsin)	NS	-0.296701	no	no	no	no	no	no	no	no	no	no	no	no	no	yes	no	yes	no	no	no	no	no	no	no	no	no	no	no	no	no	no	no	no	no	no	no	no	no	no	no	no	no	no	no	no	no
82	CCL13	chemokine (C-C motif) ligand 13	-0.753802	-0.37033	no	no	no	no	no	no	no	no	no	no	no	no	no	yes	no	no	no	yes	yes	yes	yes	yes	yes	yes	no	yes	yes	no	no	no	no	no	no	no	no	no	no	no	no	no	no	no	no	yes	no
89	CX3CR1	chemokine (C-X3-C motif) receptor 1	-0.453053	-0.435973	no	no	no	no	no	no	no	no	no	no	no	no	no	yes	no	no	no	yes	yes	no	no	yes	yes	yes	yes	no	no	no	no	no	no	no	no	no	no	no	no	no	no	no	no	no	no	no	no
96	ORM1	orosomucoid 1	-0.39302	NS	no	no	no	no	no	no	no	no	no	no	no	no	no	yes	no	no	no	no	yes	yes	no	yes	yes	no	no	no	no	no	no	no	no	no	no	no	no	no	no	no	no	no	no	no	yes	no	no
117	AIF1	allograft inflammatory factor 1	0.561659	NS	no	no	no	no	no	no	no	no	no	no	no	no	no	yes	no	no	no	no	yes	yes	no	yes	yes	no	no	no	no	no	no	no	no	no	no	no	no	no	no	no	no	no	no	no	no	no	no
113	APOL3	apolipoprotein L, 3	0.462643	NS	no	no	no	no	no	no	no	no	no	no	no	no	no	yes	no	no	no	no	yes	yes	no	yes	yes	no	no	no	no	no	no	no	no	no	no	no	no	no	no	no	no	no	no	no	no	no	no
125	AGER	advanced glycosylation end product-specific receptor	NS	-0.367186	no	no	no	no	no	no	no	no	no	no	no	no	no	yes	no	no	no	no	yes	yes	no	yes	yes	no	no	no	no	no	no	no	no	no	no	no	no	no	no	no	no	no	no	no	no	no	no
148	PLA2G7	phospholipase A2, group VII (platelet-activating factor acetylhydrolase, plasma)	NS	0.544323	no	no	no	no	no	no	no	no	no	no	no	no	no	yes	no	no	no	no	yes	yes	no	yes	yes	no	no	no	no	no	no	no	no	no	no	no	no	no	no	no	no	no	no	no	no	no	no
102	TNF	tumor necrosis factor (TNF superfamily, member 2)	-0.299508	NS	no	no	no	no	no	no	no	no	no	no	no	no	no	yes	no	no	no	no	no	no	yes	no	no	no	no	no	no	yes	no	yes	no	no	no	no	no	no	no	no	no	no	yes	no	no	yes	no
144	IL1R1	interleukin 1 receptor, type I	NS	0.431397	no	no	no	no	no	no	no	no	no	no	no	no	no	yes	no	no	no	no	no	no	no	no	no	no	no	no	no	no	yes	no	yes	no	yes	no	yes	no	no	no	no	no	no	no	no	no	no
83	GAGEB1	G antigen, family B, 1 (prostate associated)	-0.644111	-0.614066	no	no	no	no	no	no	no	no	no	no	no	no	no	yes	no	no	no	no	no	no	no	no	no	no	yes	no	no	no	no	no	no	no	no	no	no	no	no	no	no	no	no	no	no	no	no
100	IFNG	interferon, gamma	-0.330852	NS	no	no	no	no	no	no	no	no	no	no	no	no	no	yes	no	no	no	no	no	no	yes	no	no	no	no	no	no	yes	no	no	no	no	no	no	no	no	no	no	no	no	no	no	no	no	no
104	IL19	interleukin 19	-0.244798	-0.413317	no	no	no	no	no	no	no	no	no	no	no	no	no	yes	no	no	no	no	no	no	yes	no	no	no	no	no	no	no	no	no	no	no	no	no	no	no	no	no	no	no	no	no	no	no	no
118	TNFRSF17	tumor necrosis factor receptor superfamily, member 17	0.581498	0.443572	no	no	no	no	no	no	no	no	no	no	no	no	no	yes	no	no	no	no	no	yes	no	no	no	no	no	no	no	no	no	no	no	no	no	no	no	no	no	no	no	no	no	no	no	no	no
136	LOC51266	C-type lectin-like receptor-2	NS	-0.210373	no	no	no	no	no	no	no	no	no	no	no	no	no	yes	no	no	no	no	no	no	no	no	no	no	no	no	no	no	no	no	no	no	no	no	no	no	no	no	no	no	no	no	no	no	no
98	PPBP	pro-platelet basic protein (chemokine (C-X-C motif) ligand 7)	-0.362292	NS	no	no	no	no	no	no	no	no	no	no	no	no	no	yes	no	no	no	yes	no	no	no	no	no	no	no	no	no	no	no	no	no	no	no	no	no	no	no	no	no	no	no	no	no	no	no
129	SIVA	CD27-binding (Siva) protein	NS	-0.526794	no	no	no	no	no	no	no	no	no	no	no	no	no	yes	no	no	no	no	no	no	yes	no	no	no	no	no	no	no	no	no	no	no	no	no	no	no	no	no	no	no	no	no	no	no	no
145	IL11	interleukin 11	NS	-0.307151	no	no	no	no	no	no	no	no	no	no	no	no	no	yes	no	no	no	no	no	no	no	no	no	no	no	no	no	yes	no	no	no	no	no	no	no	no	no	no	no	no	no	no	no	no	no
143	IFIT4	interferon-induced protein with tetratricopeptide repeats 4	NS	-0.634042	no	no	no	no	no	no	no	no	no	no	no	no	no	yes	no	no	no	no	no	no	no	no	no	no	no	no	no	no	no	no	no	no	no	no	no	no	no	no	no	no	no	no	no	yes	no
119	CLECSF2	C-type (calcium dependent, carbohydrate-recognition domain) lectin, superfamily member 2 (activation-induced)	0.62996	NS	no	no	no	no	no	no	no	no	no	no	no	no	no	yes	no	no	no	no	no	no	no	no	no	no	no	no	no	no	no	no	no	no	no	no	no	no	no	no	no	no	no	no	no	no	no
132	F3	coagulation factor III (thromboplastin, tissue factor)	NS	0.441961	no	no	no	no	no	no	no	no	no	no	no	no	no	yes	no	no	no	no	no	no	no	no	no	no	no	no	no	no	no	no	no	no	no	no	no	no	no	no	no	no	no	no	no	no	no
140	IRF1	interferon regulatory factor 1	NS	-0.351376	no	no	no	no	no	no	no	no	no	no	no	no	no	yes	no	no	no	no	no	no	no	no	no	no	no	no	no	no	no	no	no	no	no	no	no	no	no	no	no	no	no	no	no	yes	no
142	IFIT1	interferon-induced protein with tetratricopeptide repeats 1	NS	-0.593123	no	no	no	no	no	no	no	no	no	no	no	no	no	yes	no	no	no	no	no	no	no	no	no	no	no	no	no	no	no	no	no	no	no	no	no	no	no	no	no	no	no	no	no	no	no
109	PSME1	proteasome (prosome, macropain) activator subunit 1 (PA28 alpha)	0.366384	NS	no	no	no	no	no	no	no	no	no	no	no	no	no	yes	no	no	no	no	no	no	no	no	no	no	no	no	no	no	no	no	no	no	no	no	no	no	no	no	no	no	no	no	no	no	no
86	FLJ10979	hypothetical protein FLJ10979	-0.530401	-0.756184	no	no	no	no	no	no	no	no	no	no	no	no	no	yes	no	no	no	no	no	no	no	no	no	no	no	no	no	no	no	no	no	no	no	no	no	no	no	no	no	no	no	no	no	no	no
92	KLKB1	kallikrein B, plasma (Fletcher factor) 1	-0.43562	-0.241742	no	no	no	no	no	no	no	no	no	no	no	no	no	yes	no	no	no	no	no	no	no	no	no	no	no	no	no	no	no	no	no	no	no	no	no	no	no	no	no	no	no	no	no	no	no
93	AIRE	autoimmune regulator (automimmune polyendocrinopathy candidiasis ectodermal dystrophy)	-0.431614	-0.692244	no	no	no	no	no	no	no	no	no	no	no	no	no	yes	no	no	no	no	no	no	no	no	no	no	no	no	no	no	no	no	no	no	no	no	no	no	no	no	no	no	no	no	no	no	no
106	LCN1	lipocalin 1 (protein migrating faster than albumin, tear prealbumin)	-0.224727	-0.6312	no	no	no	no	no	no	no	no	no	no	no	no	no	yes	no	no	no	no	no	no	no	no	no	no	no	no	no	no	no	no	no	no	no	no	no	no	no	no	no	no	no	no	no	no	no
107	IL21R	interleukin 21 receptor	0.219345	NS	no	no	no	no	no	no	no	no	no	no	no	no	no	yes	no	no	no	no	no	no	no	no	no	no	no	no	no	no	no	no	no	no	no	no	no	no	no	no	no	no	no	no	no	no	no
111	IFI30	interferon, gamma-inducible protein 30	0.456977	NS	no	no	no	no	no	no	no	no	no	no	no	no	no	yes	no	no	no	no	no	no	no	no	no	no	no	no	no	no	no	no	no	no	no	no	no	no	no	no	no	no	no	no	no	no	no
116	HRMT1L2	HMT1 hnRNP methyltransferase-like 2 (S. cerevisiae)	0.537078	NS	no	no	no	no	no	no	no	no	no	no	no	no	no	yes	no	no	no	no	no	no	no	no	no	no	no	no	no	no	no	no	no	no	no	no	no	no	no	no	no	no	no	no	no	no	no
127	ATRN	attractin	NS	0.905712	no	no	no	no	no	no	no	no	no	no	no	no	no	yes	no	no	no	no	no	no	no	no	no	no	no	no	no	no	no	no	no	no	no	no	no	no	no	no	no	no	no	no	no	no	no
133	CSF1R	colony stimulating factor 1 receptor, formerly McDonough feline sarcoma viral (v-fms) oncogene homolog	NS	-0.377609	no	no	no	no	no	no	no	no	no	no	no	no	no	yes	no	no	no	no	no	no	no	no	no	no	no	no	no	no	no	no	no	no	no	no	no	no	no	no	no	no	no	no	no	no	no
135	CRH	corticotropin releasing hormone	NS	-0.267546	no	no	no	no	no	no	no	no	no	no	no	no	no	yes	no	no	no	no	no	no	no	no	no	no	no	no	no	no	no	no	no	no	no	no	no	no	no	no	no	no	no	no	no	no	no
139	HLXB9	homeo box HB9	NS	-0.861579	no	no	no	no	no	no	no	no	no	no	no	no	no	yes	no	no	no	no	no	no	no	no	no	no	no	no	no	no	no	no	no	no	no	no	no	no	no	no	no	no	no	no	no	no	no
146	IL24	interleukin 24	NS	-0.408376	no	no	no	no	no	no	no	no	no	no	no	no	no	yes	no	no	no	no	no	no	no	no	no	no	no	no	no	no	no	no	no	no	no	no	no	no	no	no	no	no	no	no	no	no	no
149	S100B	S100 calcium binding protein, beta (neural)	NS	-0.703655	no	no	no	no	no	no	no	no	no	no	no	no	no	yes	no	no	no	no	no	no	no	no	no	no	no	no	no	no	no	no	no	no	no	no	no	no	no	no	no	no	no	no	no	no	no
235	ADORA2A	adenosine A2a receptor	-0.369477	NS	yes	no	no	no	no	no	no	no	no	no	no	no	no	yes	no	no	no	no	yes	yes	no	yes	yes	no	yes	no	no	no	no	no	no	no	no	no	no	no	no	no	no	no	no	no	no	no	no
248	CDC42	cell division cycle 42 (GTP binding protein, 25kDa)	0.219116	NS	yes	no	no	no	no	no	no	no	no	no	no	no	no	yes	yes	yes	no	yes	no	no	no	no	no	no	no	no	no	no	no	no	no	no	no	no	no	no	no	yes	no	no	no	no	no	no	no
224	DCDC2	doublecortin domain containing 2	-0.726355	-0.801338	yes	no	no	no	no	no	no	no	no	no	no	no	no	yes	no	no	no	no	no	no	no	no	no	no	yes	no	no	no	no	no	no	no	no	no	no	no	no	no	no	no	no	no	no	no	no
274	ADORA2B	adenosine A2b receptor	NS	-0.429236	yes	no	no	no	no	no	no	no	no	no	no	no	no	yes	no	no	no	no	no	no	no	no	no	no	yes	no	no	no	no	no	no	no	no	no	no	no	no	no	no	no	no	no	no	no	no
251	CALCA	calcitonin/calcitonin-related polypeptide, alpha	0.308756	NS	yes	no	no	no	no	no	no	no	no	no	no	no	no	yes	yes	no	no	no	no	no	no	no	no	no	no	no	no	no	no	no	no	no	no	no	no	no	no	yes	no	no	no	no	no	no	no
279	GRB2	growth factor receptor-bound protein 2	NS	0.346942	yes	no	no	no	no	no	no	no	no	no	no	no	no	no	no	yes	no	yes	no	no	no	no	no	no	no	no	no	no	no	no	no	no	no	no	no	no	no	no	no	no	no	no	no	no	no
264	SHC1	SHC (Src homology 2 domain containing) transforming protein 1	0.414282	0.354667	yes	no	no	no	no	no	no	no	no	no	no	no	no	no	no	yes	no	yes	no	no	no	no	no	no	no	no	no	no	no	no	no	no	no	no	no	no	no	no	no	no	no	no	no	no	no
241	MAPK8	mitogen-activated protein kinase 8	-0.325375	-0.231544	yes	no	no	no	no	no	no	no	no	no	no	no	no	no	no	yes	no	no	no	yes	no	no	no	no	no	no	no	no	no	no	no	no	no	no	no	no	no	no	no	no	no	no	no	no	no
278	CSK	c-src tyrosine kinase	NS	-0.630516	yes	no	no	no	no	no	no	no	no	no	no	no	no	no	no	yes	no	yes	no	no	no	no	no	no	no	no	no	no	no	no	no	no	no	no	no	no	no	no	no	no	no	no	no	no	no
227	PIK3R2	phosphoinositide-3-kinase, regulatory subunit, polypeptide 2 (p85 beta)	-0.594432	-0.362015	yes	no	no	no	no	no	no	no	no	no	no	no	no	no	no	yes	no	yes	no	no	no	no	no	no	no	no	no	no	no	no	no	no	no	no	no	no	no	no	no	no	no	no	no	no	no
271	GNB1	guanine nucleotide binding protein (G protein), beta polypeptide 1	0.760308	NS	yes	no	no	no	no	no	no	no	no	no	no	no	no	no	no	no	no	yes	no	no	no	no	no	no	no	no	no	no	no	no	no	no	no	no	no	no	no	no	no	no	no	no	no	no	no
245	MAPK11	mitogen-activated protein kinase 11	-0.259911	NS	yes	no	no	no	no	no	no	no	no	no	no	no	no	no	no	yes	no	no	no	no	no	no	no	no	no	no	no	no	no	no	no	no	no	no	no	no	no	no	no	no	no	no	no	no	no
284	PRKCD	protein kinase C, delta	NS	0.302403	yes	no	no	no	no	no	no	no	no	no	no	no	no	no	no	no	no	yes	no	no	no	no	no	no	no	no	no	no	no	no	no	no	no	no	no	no	no	no	no	no	no	no	no	no	no
230	ADCY9	adenylate cyclase 9	-0.54251	NS	yes	no	no	no	no	no	no	no	no	no	no	no	no	no	no	no	no	yes	no	no	no	no	no	no	no	no	no	no	no	no	no	no	no	no	no	no	no	no	no	no	no	no	no	no	no
231	PRKCQ	protein kinase C, theta	-0.535925	NS	yes	no	no	no	no	no	no	no	no	no	no	no	no	no	no	yes	no	no	no	no	no	no	no	no	no	no	no	no	no	no	no	no	no	no	no	no	no	no	no	no	no	no	no	no	no
242	PLCB1	phospholipase C, beta 1 (phosphoinositide-specific)	-0.315881	-0.467919	yes	no	no	no	no	no	no	no	no	no	no	no	no	no	no	no	no	yes	no	no	no	no	no	no	no	no	no	no	no	no	no	no	no	no	no	no	no	no	no	no	no	no	no	no	no
250	PLCG1	phospholipase C, gamma 1 (formerly subtype 148)	0.273631	NS	yes	no	no	no	no	no	no	no	no	no	no	no	no	no	no	yes	no	no	no	no	no	no	no	no	no	no	no	no	no	no	no	no	no	no	no	no	no	no	no	no	no	no	no	no	no
252	ADCY3	adenylate cyclase 3	0.3209	NS	yes	no	no	no	no	no	no	no	no	no	no	no	no	no	no	no	no	yes	no	no	no	no	no	no	no	no	no	no	no	no	no	no	no	no	no	no	no	no	no	no	no	no	no	no	no
275	ADCY6	adenylate cyclase 6	NS	-0.320464	yes	no	no	no	no	no	no	no	no	no	no	no	no	no	no	no	no	yes	no	no	no	no	no	no	no	no	no	no	no	no	no	no	no	no	no	no	no	no	no	no	no	no	no	no	no
283	PRKCB1	protein kinase C, beta 1	NS	0.415321	yes	no	no	no	no	no	no	no	no	no	no	no	no	no	no	no	no	yes	no	no	no	no	no	no	no	no	no	no	no	no	no	no	no	no	no	no	no	no	no	no	no	no	no	no	no
285	PTPN11	protein tyrosine phosphatase, non-receptor type 11 (Noonan syndrome 1)	NS	-0.339515	yes	no	no	no	no	no	no	no	no	no	no	no	no	no	no	yes	no	no	no	no	no	no	no	no	no	no	no	no	no	no	no	no	no	no	no	no	no	no	no	no	no	no	no	no	no
288	ARHA	ras homolog gene family, member A	NS	-0.254076	yes	no	no	no	no	no	no	no	no	no	no	no	no	no	no	no	no	yes	no	no	no	no	no	no	no	no	no	no	no	no	no	no	no	no	no	no	no	no	no	no	no	no	no	no	no
257	ANP32A	acidic (leucine-rich) nuclear phosphoprotein 32 family, member A	0.364396	0.797048	yes	no	no	no	no	no	no	no	no	no	no	no	no	no	no	no	no	no	no	no	no	no	no	no	no	no	no	no	no	no	no	no	no	no	no	no	no	no	no	no	no	no	no	no	no
222	MCF2L	MCF.2 cell line derived transforming sequence-like	-0.98136	NS	yes	no	no	no	no	no	no	no	no	no	no	no	no	no	no	no	no	no	no	no	no	no	no	no	no	no	no	no	no	no	no	no	no	no	no	no	no	no	no	no	no	no	no	no	yes
223	ARHGEF3	Rho guanine nucleotide exchange factor (GEF) 3	-0.779457	-0.564054	yes	no	no	no	no	no	no	no	no	no	no	no	no	no	no	no	no	no	no	no	no	no	no	no	no	no	no	no	no	no	no	no	no	no	no	no	no	no	no	no	no	no	no	yes	yes
239	RAB6B	RAB6B, member RAS oncogene family	-0.344329	-0.498655	yes	no	no	no	no	no	no	no	no	no	no	no	no	no	no	no	no	no	no	no	no	no	no	no	no	no	no	no	no	no	no	no	no	no	no	no	no	no	no	no	no	no	no	no	no
258	MGC16212	hypothetical protein MGC16212	0.364462	NS	yes	no	no	no	no	no	no	no	no	no	no	no	no	no	no	no	no	no	no	no	no	no	no	no	no	no	no	no	no	no	no	no	no	no	no	no	no	no	no	no	no	no	no	no	no
277	CENTG2	centaurin, gamma 2	NS	-0.551449	yes	no	no	no	no	no	no	no	no	no	no	no	no	no	no	no	no	no	no	no	no	no	no	no	no	no	no	no	no	no	no	no	no	no	no	no	no	no	no	no	no	no	no	no	no
263	RAN	RAN, member RAS oncogene family	0.405105	NS	yes	no	no	no	no	no	no	no	no	no	no	no	no	no	no	no	no	no	no	no	no	no	no	no	no	no	no	no	no	no	no	no	no	no	no	no	no	no	no	no	no	no	no	no	no
272	STAT6	signal transducer and activator of transcription 6, interleukin-4 induced	0.774321	0.58087	yes	no	no	no	no	no	no	no	no	no	no	no	no	no	no	no	no	no	no	no	no	no	no	no	no	no	no	no	no	no	no	no	no	no	no	no	no	no	no	no	no	no	no	no	no
246	DUSP22	dual specificity phosphatase 22	-0.251797	-0.338211	yes	no	no	no	no	no	no	no	no	no	no	no	no	no	no	no	no	no	no	no	no	no	no	no	no	no	no	no	no	no	no	no	no	no	no	no	no	no	no	no	no	no	no	no	no
270	ARHC	ras homolog gene family, member C	0.64836	NS	yes	no	no	no	no	no	no	no	no	no	no	no	no	no	no	no	no	no	no	no	no	no	no	no	no	no	no	no	no	no	no	no	no	no	no	no	no	no	no	no	no	no	no	no	no
276	BTK	Bruton agammaglobulinemia tyrosine kinase	NS	0.364253	yes	no	no	no	no	no	no	no	no	no	no	no	no	no	no	no	no	no	no	no	no	no	no	no	no	no	no	no	no	no	no	no	no	no	no	no	no	no	no	no	no	no	no	no	no
287	RAB27A	RAB27A, member RAS oncogene family	NS	-0.476824	yes	no	no	no	no	no	no	no	no	no	no	no	no	no	no	no	no	no	no	no	no	no	no	no	no	no	no	no	no	no	no	no	no	no	no	no	no	no	no	no	no	no	no	no	no
57	FCN1	ficolin (collagen/fibrinogen domain containing) 1	NS	-0.484396	no	no	yes	no	no	no	no	no	no	no	no	no	no	yes	yes	no	yes	no	no	no	no	no	no	no	no	no	no	no	no	no	no	no	no	no	no	no	no	no	yes	no	no	no	no	no	no
427	PSMB10	proteasome (prosome, macropain) subunit, beta type, 10	0.66768	0.518648	no	no	no	no	yes	no	no	no	no	no	no	no	no	yes	yes	no	yes	no	no	no	no	no	no	no	no	no	no	no	no	no	no	no	no	yes	no	no	no	no	no	no	no	no	no	no	no
363	LSP1	lymphocyte-specific protein 1	0.711154	NS	no	no	no	no	no	no	yes	no	no	no	no	no	no	yes	no	no	no	no	no	no	no	no	no	no	yes	no	no	no	no	no	no	no	no	no	no	no	no	no	no	no	no	no	no	no	no
47	CD34	CD34 antigen	0.60139	NS	no	no	yes	no	no	no	no	no	no	no	no	no	no	yes	yes	yes	no	no	no	no	no	no	no	no	no	no	no	no	no	no	no	no	no	no	no	no	no	no	no	no	no	no	no	no	no
422	CTSS	cathepsin S	0.414895	NS	no	no	no	no	yes	no	no	no	no	no	no	no	no	yes	yes	no	yes	no	no	no	no	no	no	no	no	no	no	no	no	no	no	no	no	no	no	no	no	no	no	no	no	no	no	no	no
500	NFE2L1	nuclear factor (erythroid-derived 2)-like 1	NS	-0.199458	no	yes	no	no	no	no	no	no	no	no	no	no	no	yes	no	no	no	no	no	yes	no	no	no	no	no	no	no	no	no	no	no	no	no	no	no	no	no	no	no	no	no	no	no	no	no
519	SP140	SP140 nuclear body protein	NS	-0.389501	no	yes	no	no	no	no	no	no	no	no	no	no	no	yes	no	no	no	no	no	no	no	no	no	no	no	no	no	no	no	no	no	no	no	no	no	no	no	no	no	no	no	no	no	no	no
478	KLF5	Kruppel-like factor 5 (intestinal)	0.216397	NS	no	yes	no	no	no	no	no	no	no	no	no	no	no	no	no	no	no	no	no	no	no	no	no	no	no	no	no	no	no	no	no	no	no	no	no	no	no	no	no	no	no	no	no	no	no
528	LITAF	lipopolysaccharide-induced TNF factor	NS	0.461154	no	yes	no	no	no	no	no	no	no	no	no	no	no	no	no	no	no	no	no	no	no	no	no	no	no	no	no	no	no	no	no	no	no	no	no	no	no	no	no	no	no	no	no	no	no
485	MADH1	MAD, mothers against decapentaplegic homolog 1 (Drosophila)	0.44	0.365026	no	yes	no	no	no	no	no	no	no	no	no	no	no	no	no	no	no	no	no	no	no	no	no	no	no	no	no	no	no	no	no	no	no	no	no	no	no	no	no	no	no	no	no	no	no
491	XBP1	X-box binding protein 1	0.503501	0.548128	no	yes	no	no	no	no	no	no	no	no	no	no	no	no	no	no	no	no	no	no	no	no	no	no	no	no	no	no	no	no	no	no	no	no	no	no	no	no	no	no	no	no	no	no	no
525	MAFK	v-maf musculoaponeurotic fibrosarcoma oncogene homolog K (avian)	NS	-0.500055	no	yes	no	no	no	no	no	no	no	no	no	no	no	no	no	no	no	no	no	no	no	no	no	no	no	no	no	no	no	no	no	no	no	no	no	no	no	no	no	no	no	no	no	no	yes
511	MLL3	myeloid/lymphoid or mixed-lineage leukemia3	NS	0.294598	no	yes	no	no	no	no	no	no	no	no	no	no	no	no	no	no	no	no	no	no	no	no	no	no	no	no	no	no	no	no	no	no	no	no	no	no	no	no	no	no	no	no	no	no	no
512	NFIL3	nuclear factor, interleukin 3 regulated	NS	0.336161	no	yes	no	no	no	no	no	no	no	no	no	no	no	no	no	no	no	no	no	no	no	no	no	no	no	no	no	no	no	no	no	no	no	no	no	no	no	no	no	no	no	no	no	no	yes
469	ZNF274	zinc finger protein 274	-0.320932	NS	no	yes	no	no	no	no	no	no	no	no	no	no	no	no	no	no	no	no	no	no	no	no	no	no	no	no	no	no	no	no	no	no	no	no	no	no	no	no	no	no	no	no	no	no	no
462	NFIC	nuclear factor I/C (CCAAT-binding transcription factor)	-0.407985	-0.388726	no	yes	no	no	no	no	no	no	no	no	no	no	no	no	no	no	no	no	no	no	no	no	no	no	no	no	no	no	no	no	no	no	no	no	no	no	no	no	no	no	no	no	no	no	yes
450	PPP3CB	protein phosphatase 3 (formerly 2B), catalytic subunit, beta isoform (calcineurin A beta)	-0.636595	NS	no	yes	no	no	no	no	no	no	no	no	no	no	no	no	no	no	no	no	no	no	no	no	no	no	no	no	no	no	no	no	no	no	no	no	no	no	no	no	no	no	no	no	no	no	no
464	TP73	tumor protein p73	-0.392208	0.406929	no	yes	no	no	no	no	no	no	no	no	no	no	no	no	no	no	no	no	no	no	no	no	no	no	no	no	no	no	no	no	no	no	no	no	no	no	no	no	no	no	no	no	no	no	no
466	TCF4	transcription factor 4	-0.344224	NS	no	yes	no	no	no	no	no	no	no	no	no	no	no	no	no	no	no	no	no	no	no	no	no	no	no	no	no	no	no	no	no	no	no	no	no	no	no	no	no	no	no	no	no	no	yes
471	NFAT5	nuclear factor of activated T-cells 5, tonicity-responsive	-0.298275	NS	no	yes	no	no	no	no	no	no	no	no	no	no	no	no	no	no	no	no	no	no	no	no	no	no	no	no	no	no	no	no	no	no	no	no	no	no	no	no	no	no	no	no	no	no	no
475	MADH6	MAD, mothers against decapentaplegic homolog 6 (Drosophila)	-0.206218	NS	no	yes	no	no	no	no	no	no	no	no	no	no	no	no	no	no	no	no	no	no	no	no	no	no	no	no	no	no	no	no	no	no	no	no	no	no	no	no	no	no	no	no	no	no	no
477	ERF	Ets2 repressor factor	-0.187489	-0.681713	no	yes	no	no	no	no	no	no	no	no	no	yes	no	no	no	no	no	no	no	no	no	no	no	no	no	no	no	no	no	no	no	no	no	no	no	no	no	no	no	no	no	no	no	no	no
481	PML	promyelocytic leukemia	0.329576	NS	no	yes	no	no	no	no	no	no	no	no	no	no	no	no	no	no	no	no	no	no	no	no	no	no	no	no	no	no	no	no	no	no	no	no	no	no	no	no	no	no	no	no	no	no	yes
487	REQ	requiem, apoptosis response zinc finger gene	0.452857	0.454934	no	yes	no	no	no	no	no	no	no	no	no	no	no	no	no	no	no	no	no	no	no	no	no	no	no	no	no	no	no	no	no	no	no	no	no	no	no	no	no	no	no	no	no	no	no
489	P66ALPHA	p66 alpha	0.477488	0.512362	no	yes	no	no	no	no	no	no	no	no	no	no	no	no	no	no	no	no	no	no	no	no	no	no	no	no	no	no	no	no	no	no	no	no	no	no	no	no	no	no	no	no	no	no	no
503	CSEN	calsenilin, presenilin binding protein, EF hand transcription factor	NS	-0.33119	no	yes	no	no	no	no	no	no	no	no	no	no	no	no	no	no	no	no	no	no	no	no	no	no	no	no	no	no	no	no	no	no	no	no	no	no	no	no	no	no	no	no	no	no	no
510	MXD4	MAX dimerization protein 4	NS	-0.667639	no	yes	no	no	no	no	no	no	no	no	no	no	no	no	no	no	no	no	no	no	no	no	no	no	no	no	no	no	no	no	no	no	no	no	no	no	no	no	no	no	no	no	no	no	no
483	POU2F1	POU domain, class 2, transcription factor 1	0.334702	0.455132	no	yes	no	no	no	no	no	no	no	no	no	no	no	no	no	no	no	no	no	no	no	no	no	no	no	no	no	no	no	no	no	no	no	no	no	no	no	no	no	no	no	no	no	no	no
509	FLJ14009	hypothetical protein FLJ14009	NS	-0.337343	no	yes	no	no	no	no	no	no	no	no	no	no	no	no	no	no	no	no	no	no	no	no	no	no	no	no	no	no	no	no	no	no	no	no	no	no	no	no	no	no	no	no	no	no	no
465	ILF3	interleukin enhancer binding factor 3, 90kDa	-0.391413	NS	no	yes	no	no	no	no	no	no	no	no	no	no	no	no	no	no	no	no	no	no	no	no	no	no	no	no	no	no	no	no	no	no	no	no	no	no	no	no	no	no	no	no	no	no	no
448	SNFT	Jun dimerization protein p21SNFT	-0.679703	-0.600693	no	yes	no	no	no	no	no	no	no	no	no	no	no	no	no	no	no	no	no	no	no	no	no	no	no	no	no	no	no	no	no	no	no	no	no	no	no	no	no	no	no	no	no	no	no
456	HIVEP2	human immunodeficiency virus type I enhancer binding protein 2	-0.473693	NS	no	yes	no	no	no	no	no	no	no	no	no	no	no	no	no	no	no	no	no	no	no	no	no	no	no	no	no	no	no	no	no	no	no	no	no	no	no	no	no	no	no	no	no	no	yes
460	TCEB3L	transcription elongation factor (SIII) elongin A2	-0.420936	-0.413753	no	yes	no	no	no	no	no	no	no	no	no	no	no	no	no	no	no	no	no	no	no	no	no	no	no	no	no	no	no	no	no	no	no	no	no	no	no	no	no	no	no	no	no	no	no
470	BRCA2	breast cancer 2, early onset	-0.313437	NS	no	yes	no	no	no	no	no	no	no	no	no	no	no	no	no	no	no	no	no	no	no	no	no	no	no	no	no	no	no	no	no	no	no	no	no	no	no	no	no	no	no	no	no	no	no
482	ELF2	E74-like factor 2 (ets domain transcription factor)	0.334547	NS	no	yes	no	no	no	no	no	no	no	no	no	no	no	no	no	no	no	no	no	no	no	no	no	no	no	no	no	no	no	no	no	no	no	no	no	no	no	no	no	no	no	no	no	no	no
493	SUPERCYSTEINERI-1B	super cysteine rich protein mRNA, partial cds.	0.53	0.38	no	yes	no	no	no	no	no	no	no	no	no	no	no	no	no	no	no	no	no	no	no	no	no	no	no	no	no	no	no	no	no	no	no	no	no	no	no	no	no	no	no	no	no	no	no
499	TBX5	T-box 5	0.942067	0.933018	no	yes	no	no	no	no	no	no	no	no	no	no	no	no	no	no	no	no	no	no	no	no	no	no	no	no	no	no	no	no	no	no	no	no	no	no	no	no	no	no	no	no	no	no	no
516	POLR2I	polymerase (RNA) II (DNA directed) polypeptide I, 14.5kDa	NS	-0.269093	no	yes	no	no	no	no	no	no	no	no	no	no	no	no	no	no	no	no	no	no	no	no	no	no	no	no	no	no	no	no	no	no	no	no	no	no	no	no	no	no	no	no	no	no	no
523	TCF12	transcription factor 12 (HTF4, helix-loop-helix transcription factors 4)	NS	-0.494504	no	yes	no	no	no	no	no	no	no	no	no	no	no	no	no	no	no	no	no	no	no	no	no	no	no	no	no	no	no	no	no	no	no	no	no	no	no	no	no	no	no	no	no	no	no
17	ITGA3	integrin, alpha 3 (antigen CD49C, alpha 3 subunit of VLA-3 receptor)	-0.529731	-0.224889	no	no	yes	no	no	no	no	no	no	no	no	no	no	no	no	yes	no	no	no	no	no	no	no	no	no	no	no	no	no	no	no	no	no	no	no	no	no	no	no	no	no	no	no	no	no
26	PTPNS1	protein tyrosine phosphatase, non-receptor type substrate 1	-0.259678	NS	no	no	yes	no	no	no	no	no	no	no	no	no	no	no	no	yes	no	no	no	no	no	no	no	no	no	no	no	no	no	no	no	no	no	no	no	no	no	no	no	no	no	no	no	no	no
32	ITGA5	integrin, alpha 5 (fibronectin receptor, alpha polypeptide)	0.535617	0.32032	no	no	yes	no	no	no	no	no	no	no	no	no	no	no	no	yes	no	no	no	no	no	no	no	no	no	no	no	no	no	no	no	no	no	no	no	no	no	no	no	no	no	no	no	no	no
62	CDH1	cadherin 1, type 1, E-cadherin (epithelial)	NS	0.320724	no	no	yes	no	no	no	no	no	no	no	no	no	no	no	no	yes	no	no	no	no	no	no	no	no	no	no	no	no	no	no	no	no	no	no	no	no	no	no	no	no	no	no	no	no	no
27	CD44	CD44 antigen (homing function and Indian blood group system)	-0.217415	0.45	no	no	yes	no	no	no	no	no	no	no	no	no	no	no	no	no	no	no	no	no	no	no	no	no	no	no	no	no	no	no	no	no	no	no	no	no	no	no	no	no	no	no	no	no	no
20	ITGB8	integrin, beta 8	-0.394693	-0.261102	no	no	yes	no	no	no	no	no	no	no	no	no	no	no	no	no	no	no	no	no	no	no	no	no	no	no	no	no	no	no	no	no	no	no	no	no	no	no	no	no	no	no	no	no	no
64	WISP2	WNT1 inducible signaling pathway protein 2	NS	0.449789	no	no	yes	no	no	no	no	no	no	no	no	no	no	no	no	no	no	no	no	no	no	no	no	no	no	no	no	no	no	no	no	no	no	no	no	no	no	no	no	no	no	no	no	no	no
38	LAMA3	laminin, alpha 3	0.302253	NS	no	no	yes	no	no	no	no	no	no	no	no	no	no	no	no	no	no	no	no	no	no	no	no	no	no	no	no	no	no	no	no	no	no	no	no	no	no	no	no	no	no	no	no	no	no
58	ITGA9	integrin, alpha 9	NS	-0.378327	no	no	yes	no	no	no	no	no	no	no	no	no	no	no	no	no	no	no	no	no	no	no	no	no	no	no	no	no	no	no	no	no	no	no	no	no	no	no	no	no	no	no	no	no	no
60	DPT	dermatopontin	NS	0.611563	no	no	yes	no	no	no	no	no	no	no	no	no	no	no	no	no	no	no	no	no	no	no	no	no	no	no	no	no	no	no	no	no	no	no	no	no	no	no	no	no	no	no	no	no	no
34	CTNNA1	catenin (cadherin-associated protein), alpha 1, 102kDa	0.718134	0.451672	no	no	yes	no	no	no	no	no	no	no	no	no	no	no	no	no	no	no	no	no	no	no	no	no	no	no	no	no	no	no	no	no	no	no	no	no	no	no	no	no	no	no	no	no	no
41	FBLN5	fibulin 5	0.413096	NS	no	no	yes	no	no	no	no	no	no	no	no	no	no	no	no	no	no	no	no	no	no	no	no	no	no	no	no	no	no	no	no	no	no	no	no	no	no	no	no	no	no	no	no	no	no
35	ITGB5	integrin, beta 5	0.241692	NS	no	no	yes	no	no	no	no	no	no	no	no	no	no	no	no	no	no	no	no	no	no	no	no	no	no	no	no	no	no	no	no	no	no	no	no	no	no	no	no	no	no	no	no	no	no
52	MCAM	melanoma cell adhesion molecule	1.09438	NS	no	no	yes	no	no	no	no	no	no	no	no	no	no	no	no	no	no	no	no	no	no	no	no	no	no	no	no	no	no	no	no	no	no	no	no	no	no	no	no	no	no	no	no	no	no
55	PCDHGA8	protocadherin gamma subfamily A, 8	NS	-0.448785	no	no	yes	no	no	no	no	no	no	no	no	no	no	no	no	no	no	no	no	no	no	no	no	no	no	no	no	no	no	no	no	no	no	no	no	no	no	no	no	no	no	no	no	no	no
23	TYRO3	TYRO3 protein tyrosine kinase	-0.42471	NS	no	no	yes	no	no	no	no	no	no	no	no	no	no	no	no	no	no	no	no	no	no	no	no	no	no	no	no	no	no	no	no	no	no	no	no	no	no	no	no	no	no	no	no	no	no
31	PTPRF	protein tyrosine phosphatase, receptor type, F	0.401807	0.254309	no	no	yes	no	no	no	no	no	no	no	no	no	no	no	no	no	no	no	no	no	no	no	no	no	no	no	no	no	no	no	no	no	no	no	no	no	no	no	no	no	no	no	no	no	no
36	GP1BA	glycoprotein Ib (platelet), alpha polypeptide	0.277462	NS	no	no	yes	no	no	no	no	no	no	no	no	no	no	no	no	no	no	no	no	no	no	no	no	no	no	no	no	no	no	no	no	no	no	no	no	no	no	no	no	no	no	no	no	no	no
45	COL6A3	collagen, type VI, alpha 3	0.556171	NS	no	no	yes	no	no	no	no	no	no	no	no	no	no	no	no	no	no	no	no	no	no	no	no	no	no	no	no	no	no	no	no	no	no	no	no	no	no	no	no	no	no	no	no	no	no
50	SPP1	secreted phosphoprotein 1 (osteopontin, bone sialoprotein I, early T-lymphocyte activation 1)	0.761778	NS	no	no	yes	no	no	no	no	no	no	no	no	no	no	no	no	no	no	no	no	no	no	no	no	no	no	no	no	no	no	no	no	no	no	no	no	no	no	no	no	no	no	no	no	no	no
53	CDH4	cadherin 4, type 1, R-cadherin (retinal)	NS	-0.459974	no	no	yes	no	no	no	no	no	no	no	no	no	no	no	no	no	no	no	no	no	no	no	no	no	no	no	no	no	no	no	no	no	no	no	no	no	no	no	no	no	no	no	no	no	no
56	DSC2	desmocollin 2	NS	-0.288815	no	no	yes	no	no	no	no	no	no	no	no	no	no	no	no	no	no	no	no	no	no	no	no	no	no	no	no	no	no	no	no	no	no	no	no	no	no	no	no	no	no	no	no	no	no
219	TGFB2	transforming growth factor, beta 2	NS	0.570018	no	no	no	yes	no	no	no	no	no	no	no	no	no	no	no	no	no	no	no	no	yes	no	no	no	no	no	no	yes	no	no	no	no	no	no	no	no	no	no	no	no	no	no	no	no	no
152	VEGF	vascular endothelial growth factor	-0.679513	NS	no	no	no	yes	no	no	no	no	no	no	no	no	no	no	no	no	no	no	no	no	yes	no	no	no	no	no	no	no	no	no	no	no	no	no	no	no	no	no	no	no	no	no	no	no	no
216	PPP2R5D	protein phosphatase 2, regulatory subunit B (B56), delta isoform	NS	-0.494684	no	no	no	yes	no	no	no	no	no	no	no	no	no	no	no	yes	no	no	no	no	no	no	no	no	no	no	no	no	no	no	no	no	no	no	no	no	no	no	no	no	no	no	no	no	no
154	DTR	diphtheria toxin receptor (heparin-binding epidermal growth factor-like growth factor)	-0.493491	NS	no	no	no	yes	no	no	no	no	no	no	no	yes	no	no	no	no	no	no	no	no	no	no	no	no	no	no	no	no	no	no	no	no	no	no	no	no	no	no	no	no	no	no	no	no	yes
185	ENG	endoglin (Osler-Rendu-Weber syndrome 1)	0.606095	0.353979	no	no	no	yes	no	no	no	no	no	no	no	no	no	no	no	no	no	no	no	no	no	no	no	no	no	no	no	no	no	no	no	no	no	no	no	no	no	no	no	no	no	no	no	no	yes
179	GOLGA3	golgi autoantigen, golgin subfamily a, 3	0.436511	NS	no	no	no	yes	no	no	no	no	no	no	no	no	no	no	no	no	no	no	no	no	no	no	no	no	no	no	no	no	no	no	no	no	no	no	no	no	no	no	no	no	no	no	no	no	yes
207	LMNA	lamin A/C	NS	0.248357	no	no	no	yes	no	no	no	no	no	no	no	no	no	no	no	no	no	no	no	no	no	no	no	no	no	no	no	no	no	no	no	no	no	no	no	no	no	no	no	no	no	no	no	no	yes
190	LUM	lumican	1.37127	1.15174	no	no	no	yes	no	no	no	no	no	no	no	no	no	no	no	no	no	no	no	no	no	no	no	no	no	no	no	no	no	no	no	no	no	no	no	no	no	no	no	no	no	no	no	no	no
177	EMP3	epithelial membrane protein 3	0.423764	0.300381	no	no	no	yes	no	no	no	no	no	no	no	no	no	no	no	no	no	no	no	no	no	no	no	no	no	no	no	no	no	no	no	no	no	no	no	no	no	no	no	no	no	no	no	no	no
165	DAG1	dystroglycan 1 (dystrophin-associated glycoprotein 1)	-0.297148	NS	no	no	no	yes	no	no	no	no	no	no	no	no	no	no	no	no	no	no	no	no	no	no	no	no	no	no	no	no	no	no	no	no	no	no	no	no	no	no	no	no	no	no	no	no	no
180	CCNA1	cyclin A1	0.444175	NS	no	no	no	yes	no	no	no	no	no	no	no	no	no	no	no	no	no	no	no	no	no	no	no	no	no	no	no	no	no	no	no	no	no	no	no	no	no	no	no	no	no	no	no	no	no
176	ANGPTL2	angiopoietin-like 2	0.369497	NS	no	no	no	yes	no	no	no	no	no	no	no	no	no	no	no	no	no	no	no	no	no	no	no	no	no	no	no	no	no	no	no	no	no	no	no	no	no	no	no	no	no	no	no	no	no
203	FBN1	fibrillin 1 (Marfan syndrome)	NS	0.467864	no	no	no	yes	no	no	no	no	no	no	no	no	no	no	no	no	no	no	no	no	no	no	no	no	no	no	no	no	no	no	no	no	no	no	no	no	no	no	no	no	no	no	no	no	no
184	PCOLCE	procollagen C-endopeptidase enhancer	0.595558	NS	no	no	no	yes	no	no	no	no	no	no	no	no	no	no	no	no	no	no	no	no	no	no	no	no	no	no	no	no	no	no	no	no	no	no	no	no	no	no	no	no	no	no	no	no	no
157	GYPC	glycophorin C (Gerbich blood group)	-0.435101	-0.259488	no	no	no	yes	no	no	no	no	no	no	no	no	no	no	no	no	no	no	no	no	no	no	no	no	no	no	no	no	no	no	no	no	no	no	no	no	no	no	no	no	no	no	no	no	yes
172	TPRA40	seven transmembrane domain orphan receptor	0.238462	0.342343	no	no	no	yes	no	no	no	no	no	no	no	no	no	no	no	no	no	no	no	no	no	no	no	no	no	no	no	no	no	no	no	no	no	no	no	no	no	no	no	no	no	no	no	no	no
196	CSNK2A2	casein kinase 2, alpha prime polypeptide	NS	0.330122	no	no	no	yes	no	no	no	no	no	no	no	no	no	no	no	no	no	no	no	no	no	no	no	no	no	no	no	no	no	no	no	no	no	no	no	no	no	no	no	no	no	no	no	no	no
199	CSPG2	chondroitin sulfate proteoglycan 2 (versican)	NS	0.305512	no	no	no	yes	no	no	no	no	no	no	no	no	no	no	no	no	no	no	no	no	no	no	no	no	no	no	no	no	no	no	no	no	no	no	no	no	no	no	no	no	no	no	no	no	yes
204	FRZB	frizzled-related protein	NS	-0.307437	no	no	no	yes	no	no	no	no	no	no	no	no	no	no	no	no	no	no	no	no	no	no	no	no	no	no	no	no	no	no	no	no	no	no	no	no	no	no	no	no	no	no	no	no	no
206	GPC1	glypican 1	NS	-0.670529	no	no	no	yes	no	no	no	no	no	no	no	no	no	no	no	no	no	no	no	no	no	no	no	no	no	no	no	no	no	no	no	no	no	no	no	no	no	no	no	no	no	no	no	no	no
218	SIRT1	sirtuin silent mating type information regulation 2 homolog 1 (S. cerevisiae)	NS	-0.648694	no	no	no	yes	no	no	no	no	no	no	no	no	no	no	no	no	no	no	no	no	no	no	no	no	no	no	no	no	no	no	no	no	no	no	no	no	no	no	no	no	no	no	no	no	no
438	LTBP4	latent transforming growth factor beta binding protein 4	NS	-0.309612	no	no	no	no	yes	no	no	no	no	no	no	no	no	no	no	no	no	no	no	no	no	no	no	no	no	no	no	no	no	no	no	no	no	no	no	no	no	no	no	no	no	no	no	no	no
424	ADAM17	a disintegrin and metalloproteinase domain 17 (tumor necrosis factor, alpha, converting enzyme)	0.465536	0.558325	no	no	no	no	yes	no	no	no	no	no	no	no	no	no	no	no	no	no	no	no	no	no	no	no	no	no	no	no	no	no	no	no	no	no	no	no	no	no	no	no	no	no	no	no	no
428	MMP2	matrix metalloproteinase 2 (gelatinase A, 72kDa gelatinase, 72kDa type IV collagenase)	0.703261	0.380169	no	no	no	no	yes	no	no	no	no	no	no	no	no	no	no	no	no	no	no	no	no	no	no	no	no	no	no	no	no	no	no	no	no	no	no	no	no	no	no	no	no	no	no	no	no
425	PSMB4	proteasome (prosome, macropain) subunit, beta type, 4	0.555029	NS	no	no	no	no	yes	no	no	no	no	no	no	no	no	no	no	no	no	no	no	no	no	no	no	no	no	no	no	no	no	no	no	no	no	no	no	no	no	no	no	no	no	no	no	no	no
430	PRSS11	protease, serine, 11 (IGF binding)	0.797958	NS	no	no	no	no	yes	no	no	no	no	no	no	no	no	no	no	no	no	no	no	no	no	no	no	no	no	no	no	no	no	no	no	no	no	no	no	no	no	no	no	no	no	no	no	no	no
420	MMP3	matrix metalloproteinase 3 (stromelysin 1, progelatinase)	0.293942	0.237109	no	no	no	no	yes	no	no	no	no	no	no	no	no	no	no	no	no	no	no	no	no	no	no	no	no	no	no	no	no	no	no	no	no	no	no	no	no	no	no	no	no	no	no	no	no
418	PRSS15	protease, serine, 15	0.240837	0.324884	no	no	no	no	yes	no	no	no	no	no	no	no	no	no	no	no	no	no	no	no	no	no	no	no	no	no	no	no	no	no	no	no	no	no	no	no	no	no	no	no	no	no	no	no	no
421	CTSD	cathepsin D (lysosomal aspartyl protease)	0.327995	NS	no	no	no	no	yes	no	no	no	no	no	no	no	no	no	no	no	no	no	no	no	no	no	no	no	no	no	no	no	no	no	no	no	no	no	no	no	no	no	no	no	no	no	no	no	no
429	PRCP	prolylcarboxypeptidase (angiotensinase C)	0.776444	NS	no	no	no	no	yes	no	no	no	no	no	no	no	no	no	no	no	no	no	no	no	no	no	no	no	no	no	no	no	no	no	no	no	no	no	no	no	no	no	no	no	no	no	no	no	no
433	ADAMTS5	a disintegrin-like and metalloprotease (reprolysin type) with thrombospondin type 1 motif, 5 (aggrecanase-2)	NS	-0.570552	no	no	no	no	yes	no	no	no	no	no	no	no	no	no	no	no	no	no	no	no	no	no	no	no	no	no	no	no	no	no	no	no	no	no	no	no	no	no	no	no	no	no	no	no	no
435	CASP3	caspase 3, apoptosis-related cysteine protease	NS	0.405845	no	no	no	no	yes	no	no	no	no	no	no	no	no	no	no	no	no	no	no	no	no	no	no	no	no	no	no	no	no	no	no	no	no	no	no	no	no	no	no	no	no	no	no	no	no
437	FAP	fibroblast activation protein, alpha	NS	0.466711	no	no	no	no	yes	no	no	no	no	no	no	no	no	no	no	no	no	no	no	no	no	no	no	no	no	no	no	no	no	no	no	no	no	no	no	no	no	no	no	no	no	no	no	no	no
387	EEF2K	elongation factor-2 kinase	-0.216814	-0.568121	no	no	no	no	no	yes	no	no	no	no	no	no	no	no	no	no	no	no	no	no	no	no	no	no	no	no	no	no	no	no	no	no	no	no	no	no	no	no	no	no	no	no	no	no	no
398	RPL3	ribosomal protein L3	0.491894	-0.26908	no	no	no	no	no	yes	no	no	no	no	no	no	no	no	no	no	no	no	no	no	no	no	no	no	no	no	no	no	no	no	no	no	no	no	no	no	no	no	no	no	no	no	no	no	no
399	RPL12	ribosomal protein L12	0.56258	NS	no	no	no	no	no	yes	no	no	no	no	no	no	no	no	no	no	no	no	no	no	no	no	no	no	no	no	no	no	no	no	no	no	no	no	no	no	no	no	no	no	no	no	no	no	no
397	RPL26	ribosomal protein L26	0.46267	NS	no	no	no	no	no	yes	no	no	no	no	no	no	no	no	no	no	no	no	no	no	no	no	no	no	no	no	no	no	no	no	no	no	no	no	no	no	no	no	no	no	no	no	no	no	no
406	WARS	tryptophanyl-tRNA synthetase	NS	0.422592	no	no	no	no	no	yes	no	no	no	no	no	no	no	no	no	no	no	no	no	no	no	no	no	no	no	no	no	no	no	no	no	no	no	no	no	no	no	no	no	no	no	no	no	no	no
403	GCN1L1	GCN1 general control of amino-acid synthesis 1-like 1 (yeast)	NS	0.455348	no	no	no	no	no	yes	no	no	no	no	no	no	no	no	no	no	no	no	no	no	no	no	no	no	no	no	no	no	no	no	no	no	no	no	no	no	no	no	no	no	no	no	no	no	no
382	BZW2	basic leucine zipper and W2 domains 2	-0.361723	NS	no	no	no	no	no	yes	no	no	no	no	no	no	no	no	no	no	no	no	no	no	no	no	no	no	no	no	no	no	no	no	no	no	no	no	no	no	no	no	no	no	no	no	no	no	no
384	EIF3S9	eukaryotic translation initiation factor 3, subunit 9 eta, 116kDa	-0.309292	-0.416526	no	no	no	no	no	yes	no	no	no	no	no	no	no	no	no	no	no	no	no	no	no	no	no	no	no	no	no	no	no	no	no	no	no	no	no	no	no	no	no	no	no	no	no	no	no
385	FARSL	phenylalanine-tRNA synthetase-like	-0.304198	-0.322855	no	no	no	no	no	yes	no	no	no	no	no	no	no	no	no	no	no	no	no	no	no	no	no	no	no	no	no	no	no	no	no	no	no	no	no	no	no	no	no	no	no	no	no	no	no
389	IARS	isoleucine-tRNA synthetase	0.255456	0.484481	no	no	no	no	no	yes	no	no	no	no	no	no	no	no	no	no	no	no	no	no	no	no	no	no	no	no	no	no	no	no	no	no	no	no	no	no	no	no	no	no	no	no	no	no	no
392	PIGF	phosphatidylinositol glycan, class F	0.370715	NS	no	no	no	no	no	yes	no	no	no	no	no	no	no	no	no	no	no	no	no	no	no	no	no	no	no	no	no	no	no	no	no	no	no	no	no	no	no	no	no	no	no	no	no	no	no
393	DAD1	defender against cell death 1	0.377568	NS	no	no	no	no	no	yes	no	no	no	no	no	no	no	no	no	no	no	no	no	no	no	no	no	no	no	no	no	no	no	no	no	no	no	no	no	no	no	no	no	no	no	no	no	no	no
405	SIAT4B	sialyltransferase 4B (beta-galactoside alpha-2,3-sialytransferase)	NS	-0.365087	no	no	no	no	no	yes	no	no	no	no	no	no	no	no	no	no	no	no	no	no	no	no	no	no	no	no	no	no	no	no	no	no	no	no	no	no	no	no	no	no	no	no	no	no	no
362	BDKRB2	bradykinin receptor B2	0.488244	0.367235	no	no	no	no	no	no	yes	no	no	no	no	no	no	no	no	no	no	no	no	no	no	no	no	no	no	no	no	no	no	no	no	no	no	no	no	no	no	no	no	no	no	no	no	no	no
364	MYH3	myosin, heavy polypeptide 3, skeletal muscle, embryonic	1.75063	NS	no	no	no	no	no	no	yes	no	no	no	no	no	no	no	no	no	no	no	no	no	no	no	no	no	no	no	no	no	no	no	no	no	no	no	no	no	no	no	no	no	no	no	no	no	no
359	DMPK	dystrophia myotonica-protein kinase	0.331015	NS	no	no	no	no	no	no	yes	no	no	no	no	no	no	no	no	no	no	no	no	no	no	no	no	no	no	no	no	no	no	no	no	no	no	no	no	no	no	no	no	no	no	no	no	no	no
368	KCNIP2	Kv channel interacting protein 2	NS	-0.284921	no	no	no	no	no	no	yes	no	no	no	no	no	no	no	no	no	no	no	no	no	no	no	no	no	no	no	no	no	no	no	no	no	no	no	no	no	no	no	no	no	no	no	no	no	no
351	MYOM2	myomesin (M-protein) 2, 165kDa	-0.450042	NS	no	no	no	no	no	no	yes	no	no	no	no	no	no	no	no	no	no	no	no	no	no	no	no	no	no	no	no	no	no	no	no	no	no	no	no	no	no	no	no	no	no	no	no	no	no
352	EDNRA	endothelin receptor type A	-0.386026	NS	no	no	no	no	no	no	yes	no	no	no	no	no	no	no	no	no	no	no	no	no	no	no	no	no	no	no	no	no	no	no	no	no	no	no	no	no	no	no	no	no	no	no	no	no	no
353	FER1L3	fer-1-like 3, myoferlin (C. elegans)	-0.177233	-0.584659	no	no	no	no	no	no	yes	no	no	no	no	no	no	no	no	no	no	no	no	no	no	no	no	no	no	no	no	no	no	no	no	no	no	no	no	no	no	no	no	no	no	no	no	no	no
358	SLC8A1	solute carrier family 8 (sodium/calcium exchanger), member 1	0.320522	0.620193	no	no	no	no	no	no	yes	no	no	no	no	no	no	no	no	no	no	no	no	no	no	no	no	no	no	no	no	no	no	no	no	no	no	no	no	no	no	no	no	no	no	no	no	no	no
366	FKBP1B	FK506 binding protein 1B, 12.6 kDa	NS	-0.366584	no	no	no	no	no	no	yes	no	no	no	no	no	no	no	no	no	no	no	no	no	no	no	no	no	no	no	no	no	no	no	no	no	no	no	no	no	no	no	no	no	no	no	no	no	no
15	CCL8	chemokine (C-C motif) ligand 8	NS	0.414724	no	no	no	no	no	no	no	yes	no	no	no	no	no	no	no	no	no	yes	no	no	yes	no	no	no	no	yes	yes	no	no	yes	no	no	no	no	no	no	no	no	no	no	no	no	no	no	no
10	ATP2B2	ATPase, Ca++ transporting, plasma membrane 2	-0.164331	NS	no	no	no	no	no	no	no	yes	no	no	no	no	no	no	no	no	no	no	no	no	no	no	no	no	no	no	no	no	no	no	no	no	no	no	no	no	no	no	no	no	no	no	no	no	no
14	ATP2B1	ATPase, Ca++ transporting, plasma membrane 1	NS	0.337979	no	no	no	no	no	no	no	yes	no	no	no	no	no	no	no	no	no	no	no	no	no	no	no	no	no	no	no	no	no	no	no	no	no	no	no	no	no	no	no	no	no	no	no	no	no
4	CACNB2	calcium channel, voltage-dependent, beta 2 subunit	-0.28901	-0.687426	no	no	no	no	no	no	no	yes	no	no	no	no	no	no	no	no	no	no	no	no	no	no	no	no	no	no	no	no	no	no	no	no	no	no	no	no	no	no	no	no	no	no	no	no	no
9	CACNB3	calcium channel, voltage-dependent, beta 3 subunit	-0.199093	NS	no	no	no	no	no	no	no	yes	no	no	no	no	no	no	no	no	no	no	no	no	no	no	no	no	no	no	no	no	no	no	no	no	no	no	no	no	no	no	no	no	no	no	no	no	yes
302	SLC16A1	solute carrier family 16 (monocarboxylic acid transporters), member 1	-0.425474	NS	no	no	no	no	no	no	no	no	yes	no	no	no	no	no	no	yes	no	no	no	no	no	no	no	no	no	no	no	no	no	no	no	no	no	no	no	no	no	no	no	no	no	no	no	no	yes
294	SCN2B	sodium channel, voltage-gated, type II, beta polypeptide	-0.556999	-0.886333	no	no	no	no	no	no	no	no	yes	no	no	no	no	no	no	no	no	no	no	no	no	no	no	no	no	no	no	no	no	no	no	no	no	no	no	no	no	no	no	no	no	no	no	no	no
307	SLC12A7	solute carrier family 12 (potassium/chloride transporters), member 7	-0.395519	NS	no	no	no	no	no	no	no	no	yes	no	no	no	no	no	no	no	no	no	no	no	no	no	no	no	no	no	no	no	no	no	no	no	no	no	no	no	no	no	no	no	no	no	no	no	no
313	TRPM3	transient receptor potential cation channel, subfamily M, member 3	-0.301785	-0.356241	no	no	no	no	no	no	no	no	yes	no	no	no	no	no	no	no	no	no	no	no	no	no	no	no	no	no	no	no	no	no	no	no	no	no	no	no	no	no	no	no	no	no	no	no	no
326	ACCN2	amiloride-sensitive cation channel 2, neuronal	NS	0.277709	no	no	no	no	no	no	no	no	yes	no	no	no	no	no	no	no	no	no	no	no	no	no	no	no	no	no	no	no	no	no	no	no	no	no	no	no	no	no	no	no	no	no	no	no	no
380	EFEMP1	EGF-containing fibulin-like extracellular matrix protein 1	1.04286	NS	no	no	no	no	no	no	no	no	no	yes	no	no	no	no	no	no	no	no	no	no	no	no	no	no	no	no	no	no	no	no	no	no	no	no	no	no	no	no	no	no	no	no	no	no	no
371	AIPL1	aryl hydrocarbon receptor interacting protein-like 1	-0.674772	-0.796837	no	no	no	no	no	no	no	no	no	yes	no	no	no	no	no	no	no	no	no	no	no	no	no	no	no	no	no	no	no	no	no	no	no	no	no	no	no	no	no	no	no	no	no	no	no
377	TIMM10	translocase of inner mitochondrial membrane 10 homolog (yeast)	0.207282	NS	no	no	no	no	no	no	no	no	no	yes	no	no	no	no	no	no	no	no	no	no	no	no	no	no	no	no	no	no	no	no	no	no	no	no	no	no	no	no	no	no	no	no	no	no	no
349	S100A11	S100 calcium binding protein A11 (calgizzarin)	1.29979	0.345359	no	no	no	no	no	no	no	no	no	no	yes	no	no	no	no	no	no	no	no	no	no	no	no	no	no	no	no	no	no	no	no	no	no	no	no	no	no	no	no	no	no	no	no	no	no
346	CDKN1C	cyclin-dependent kinase inhibitor 1C (p57, Kip2)	0.271231	NS	no	no	no	no	no	no	no	no	no	no	yes	no	no	no	no	no	no	no	no	no	no	no	no	no	no	no	no	no	no	no	no	no	no	no	no	no	no	no	no	no	no	no	no	no	no
73	SEMA6A	sema domain, transmembrane domain (TM), and cytoplasmic domain, (semaphorin) 6A	NS	0.435826	no	no	no	no	no	no	no	no	no	no	no	no	yes	no	no	no	no	no	no	no	no	no	no	no	no	no	no	no	no	no	no	no	no	no	no	no	no	no	no	no	no	no	no	no	no
[truncated: 15 more columns]
