# Supplementary material for: Immune Response and Mitochondrial Metabolism Are Commonly Deregulated in DMD and Aging Skeletal Muscle
Source: PLoS One. 2011 Nov 9;6(11):e26952. doi: 10.1371/journal.pone.0026952 (PMC3212519; doi:10.1371/journal.pone.0026952)
Supplement: Table S2 — Examples of studies identified as having similar gene over-expression as observed in DMD muscle. (XLS) [file pone.0026952.s003.xls]

## Sheet: Feuil1
Supplemental Table 2: examples of studies identified as having similar gene over-expression as observed in DMD muscle.
Species	Tissue	Short title	GEO	Pubmed
Human	adipose	Obesity: adipocyte expression profile	GSE2508	16059715
	brain	Glial brain tumors	GSE2223	16204036
	pharynx	Hypopharyngeal cancer	GSE2379	14676830
	muscle	Various diseases [spastic paraplegia	GSE3307	16478798
	muscle	Duchenne muscular dystrophy	GSE1004	12415109
	stomach	Gastric cancer	GSE2685	11782383
Mouse	kidney	Nephronophthisis model	GSE6113	17618285
	kidney	Glomerulonephropathy	GSE969	15496153
	lung	Pulmonary fibrosis	GSE2640	15937080
	muscle	mdx hindlimb development	GSE1025	12874102
	prostate	Prostate cancer progression model	GSE5945	17183660
Rat	bone	Age effect on healing femoral fractures	GSE594	16894589
	brain	Aging and cognitive dysfunction	GSE5666	17376971
	muscle	Extraocular and hindlimb development	GSE903	15138310
	muscle	Response to chronic corticosteroid exposure	GSE5101	17473217
