# Supplementary material for: Immune Response and Mitochondrial Metabolism Are Commonly Deregulated in DMD and Aging Skeletal Muscle
Source: PLoS One. 2011 Nov 9;6(11):e26952. doi: 10.1371/journal.pone.0026952 (PMC3212519; doi:10.1371/journal.pone.0026952)
Supplement: Table S3 — The 3588 genes spotted on the microarrays. (XLS) [file pone.0026952.s004.xls]

## Sheet: Feuil1
Suplemental table 3. The 3588 genes spotted on the microarrays
InsermSymbole	Symbole	Nom	RefSeq
HUMMLC2B_______-1A-1a	HUMMLC2B	(clone PWHLC2-24) myosin light chain 2	NM_013292
LOC51142_______-1A-1a	LOC51142	16.7Kd protein	NM_016139
AGPAT1_________-1A-1a	AGPAT1	1-acylglycerol-3-phosphate O-acyltransferase 1 (lysophosphatidic acid acyltransferase, alpha)	NM_006411
BPGM___________-1A-1a	BPGM	2,3-bisphosphoglycerate mutase	NM_001724
DECR1__________-1A-1a	DECR1	2,4-dienoyl CoA reductase 1, mitochondrial	NM_001359
OAS3___________-1A-1a	OAS3	2'-5'-oligoadenylate synthetase 3, 100kDa	NM_006187
OASL___________-1A-1a	OASL	2'-5'-oligoadenylate synthetase-like	NM_003733
LOC55831_______-1A-1a	LOC55831	30 kDa protein	NM_018447
HMGCR__________-1A-1a	HMGCR	3-hydroxy-3-methylglutaryl-Coenzyme A reductase	NM_000859
HIBCH__________-1A-1a	HIBCH	3-hydroxyisobutyryl-Coenzyme A hydrolase	NM_014362
PAPSS1_________-1A-1a	PAPSS1	3'-phosphoadenosine 5'-phosphosulfate synthase 1	NM_005443
PAPSS2_________-1A-1a	PAPSS2	3'-phosphoadenosine 5'-phosphosulfate synthase 2	NM_004670
PDPK1__________-1A-1a	PDPK1	3-phosphoinositide dependent protein kinase-1	NM_002613
ABAT___________-1A-1a	ABAT	4-aminobutyrate aminotransferase	NM_000663
HPD____________-1A-1a	HPD	4-hydroxyphenylpyruvate dioxygenase	NM_002150
HTR1D__________-1A-1a	HTR1D	5-hydroxytryptamine (serotonin) receptor 1D	NM_000864
HTR2A__________-1A-1a	HTR2A	5-hydroxytryptamine (serotonin) receptor 2A	NM_000621
HTR2B__________-1A-1a	HTR2B	5-hydroxytryptamine (serotonin) receptor 2B	NM_000867
HTR4___________-1A-1a	HTR4	5-hydroxytryptamine (serotonin) receptor 4	NM_000870
MTR____________-1A-1a	MTR	5-methyltetrahydrofolate-homocysteine methyltransferase	NM_000254
NT5E___________-1A-1a	NT5E	5'-nucleotidase, ecto (CD73)	NM_002526
PFKFB2_________-1A-1a	PFKFB2	6-phosphofructo-2-kinase/fructose-2,6-biphosphatase 2	NM_006212
PFKFB3_________-1A-1a	PFKFB3	6-phosphofructo-2-kinase/fructose-2,6-biphosphatase 3	NM_004566
PTS____________-1A-1a	PTS	6-pyruvoyltetrahydropterin synthase	NM_000317
ADAM15_________-1A-1a	ADAM15	a disintegrin and metalloproteinase domain 15 (metargidin)	NM_003815
ADAM17_________-1A-1a	ADAM17	a disintegrin and metalloproteinase domain 17 (tumor necrosis factor, alpha, converting enzyme)	NM_003183
ADAM21_________-1A-1a	ADAM21	a disintegrin and metalloproteinase domain 21	NM_003813
ADAMTS1________-1A-1a	ADAMTS1	a disintegrin-like and metalloprotease (reprolysin type) with thrombospondin type 1 motif, 1	NM_006988
ADAMTS10_______-1A-1a	ADAMTS10	a disintegrin-like and metalloprotease (reprolysin type) with thrombospondin type 1 motif, 10	NM_030957
ADAMTS12_______-1A-1a	ADAMTS12	a disintegrin-like and metalloprotease (reprolysin type) with thrombospondin type 1 motif, 12	NM_030955
ADAMTS13_______-1A-1a	ADAMTS13	a disintegrin-like and metalloprotease (reprolysin type) with thrombospondin type 1 motif, 13	NM_139025
ADAMTS2________-1A-1a	ADAMTS2	a disintegrin-like and metalloprotease (reprolysin type) with thrombospondin type 1 motif, 2	NM_014244
ADAMTS4________-1A-1a	ADAMTS4	a disintegrin-like and metalloprotease (reprolysin type) with thrombospondin type 1 motif, 4	NM_005099
ADAMTS5________-1A-1a	ADAMTS5	a disintegrin-like and metalloprotease (reprolysin type) with thrombospondin type 1 motif, 5 (aggrecanase-2)	NM_007038
ADAMTS6________-1A-1a	ADAMTS6	a disintegrin-like and metalloprotease (reprolysin type) with thrombospondin type 1 motif, 6	NM_014273
ADAMTS7________-1A-1a	ADAMTS7	a disintegrin-like and metalloprotease (reprolysin type) with thrombospondin type 1 motif, 7	NM_014272
ADAMTS8________-1A-1a	ADAMTS8	a disintegrin-like and metalloprotease (reprolysin type) with thrombospondin type 1 motif, 8	NM_007037
ADAMTS9________-1A-1a	ADAMTS9	a disintegrin-like and metalloprotease (reprolysin type) with thrombospondin type 1 motif, 9	NM_020249
AKAP12_________-1A-1a	AKAP12	A kinase (PRKA) anchor protein (gravin) 12	NM_005100
AKAP1__________-1A-1a	AKAP1	A kinase (PRKA) anchor protein 1	NM_003488
AKAP2__________-1A-1a	AKAP2	A kinase (PRKA) anchor protein 2	NM_007203
AKAP6__________-1A-1a	AKAP6	A kinase (PRKA) anchor protein 6	NM_004274
AKAP8__________-1A-1a	AKAP8	A kinase (PRKA) anchor protein 8	NM_005858
BCAP31_________-1A-1a	BCAP31	accessory protein BAP31	NM_005745
ACAT1__________-1A-1a	ACAT1	acetyl-Coenzyme A acetyltransferase 1 (acetoacetyl Coenzyme A thiolase)	NM_000019
ACAA1__________-1A-1a	ACAA1	acetyl-Coenzyme A acyltransferase 1 (peroxisomal 3-oxoacyl-Coenzyme A thiolase)	NM_001607
ACAA2__________-1A-1a	ACAA2	acetyl-Coenzyme A acyltransferase 2 (mitochondrial 3-oxoacyl-Coenzyme A thiolase)	NM_006111
ASCL2__________-1A-1a	ASCL2	achaete-scute complex-like 2 (Drosophila)	NM_005170
ACP33__________-1A-1a	ACP33	acid cluster protein 33	NM_016630
ACPT___________-1A-1a	ACPT	acid phosphatase, testicular	NM_033068
ANP32A_________-1A-1a	ANP32A	acidic (leucine-rich) nuclear phosphoprotein 32 family, member A	NM_006305
ACO2___________-1A-1a	ACO2	aconitase 2, mitochondrial	NM_001098
ARPC1B_________-1A-1a	ARPC1B	actin related protein 2/3 complex, subunit 1B, 41kDa	NM_005720
ARPC3B_________-1A-1a	ARPC3B	actin related protein 2/3 complex, subunit 3B, 21kDa	NG_002363
ARPC5__________-1A-1a	ARPC5	actin related protein 2/3 complex, subunit 5, 16kDa	NM_005717
ACTC___________-1A-1a	ACTC	actin, alpha, cardiac muscle	NM_005159
ACTG1__________-1A-1a	ACTG1	actin, gamma 1	NM_001614
ACTN1__________-1A-1a	ACTN1	actinin, alpha 1	NM_001102
ACTN2__________-1A-1a	ACTN2	actinin, alpha 2	NM_001103
ACTN3__________-1A-1a	ACTN3	actinin, alpha 3	NM_001104
ACTL7A_________-1A-1a	ACTL7A	actin-like 7A	NM_006687
ARP3BETA_______-1A-1a	ARP3BETA	actin-related protein 3-beta	NM_020445
ALCAM__________-1A-1a	ALCAM	activated leukocyte cell adhesion molecule	NM_001627
ABT1___________-1A-1a	ABT1	activator of basal transcription 1	NM_013375
ACVR1__________-1A-1a	ACVR1	activin A receptor, type I	NM_001105
ACVR2__________-1A-1a	ACVR2	activin A receptor, type II	NM_001616
ACAD8__________-1A-1a	ACAD8	acyl-Coenzyme A dehydrogenase family, member 8	NM_014384
ACADM__________-1A-1a	ACADM	acyl-Coenzyme A dehydrogenase, C-4 to C-12 straight chain	NM_000016
ACADL__________-1A-1a	ACADL	acyl-Coenzyme A dehydrogenase, long chain	NM_001608
ACADVL_________-1A-1a	ACADVL	acyl-Coenzyme A dehydrogenase, very long chain	NM_000018
APPL___________-1A-1a	APPL	adaptor protein containing pH domain, PTB domain and leucine zipper motif	NM_012096
AP1S1__________-1A-1a	AP1S1	adaptor-related protein complex 1, sigma 1 subunit	NM_001283
AP2M1__________-1A-1a	AP2M1	adaptor-related protein complex 2, mu 1 subunit	NM_004068
AP4E1__________-1A-1a	AP4E1	adaptor-related protein complex 4, epsilon 1 subunit	NM_007347
APRT___________-1A-1a	APRT	adenine phosphoribosyltransferase	NM_000485
APC____________-1A-1a	APC	adenomatosis polyposis coli	NM_000038
ADORA1_________-1A-1a	ADORA1	adenosine A1 receptor	NM_000674
ADORA2A________-1A-1a	ADORA2A	adenosine A2a receptor	NM_000675
ADORA2B________-1A-1a	ADORA2B	adenosine A2b receptor	NM_000676
ADORA3_________-1A-1a	ADORA3	adenosine A3 receptor	NM_000677
ADAT1__________-1A-1a	ADAT1	adenosine deaminase, tRNA-specific 1	NM_012091
AMPD3__________-1A-1a	AMPD3	adenosine monophosphate deaminase (isoform E)	NM_000480
AMPD1__________-1A-1a	AMPD1	adenosine monophosphate deaminase 1 (isoform M)	NM_000036
BS69___________-1A-1a	BS69	adenovirus 5 E1A binding protein	NM_006624
ADCY3__________-1A-1a	ADCY3	adenylate cyclase 3	NM_004036
ADCY6__________-1A-1a	ADCY6	adenylate cyclase 6	NM_015270
ADCY7__________-1A-1a	ADCY7	adenylate cyclase 7	NM_001114
ADCY9__________-1A-1a	ADCY9	adenylate cyclase 9	NM_001116
ADCYAP1________-1A-1a	ADCYAP1	adenylate cyclase activating polypeptide 1 (pituitary)	NM_001117
AK1____________-1A-1a	AK1	adenylate kinase 1	NM_000476
ADSL___________-1A-1a	ADSL	adenylosuccinate lyase	NM_000026
DNAM-1_________-1A-1a	DNAM-1	adhesion glycoprotein	NM_006566
ADRM1__________-1A-1a	ADRM1	adhesion regulating molecule 1	NM_007002
ADFP___________-1A-1a	ADFP	adipose differentiation-related protein	NM_001122
APM1___________-1A-1a	APM1	adipose most abundant gene transcript 1	NM_004797
APM2___________-1A-1a	APM2	adipose specific 2	NM_006829
ARL6IP4________-1A-1a	ARL6IP4	ADP-ribosylation-like factor 6 interacting protein 4	NM_016638
ADPRTL3________-1A-1a	ADPRTL3	ADP-ribosyltransferase (NAD+; poly (ADP-ribose) polymerase)-like 3	NM_005485
ADRA1B_________-1A-1a	ADRA1B	adrenergic, alpha-1B-, receptor	NM_000679
ADRBK1_________-1A-1a	ADRBK1	adrenergic, beta, receptor kinase 1	NM_001619
ADRBK2_________-1A-1a	ADRBK2	adrenergic, beta, receptor kinase 2	NM_005160
ADRB1__________-1A-1a	ADRB1	adrenergic, beta-1-, receptor	NM_000684
ADRB2__________-1A-1a	ADRB2	adrenergic, beta-2-, receptor, surface	NM_000024
ADMR___________-1A-1a	ADMR	adrenomedullin receptor	NM_007264
AGER___________-1A-1a	AGER	advanced glycosylation end product-specific receptor	NM_001136
AEBP1__________-1A-1a	AEBP1	AE binding protein 1	NM_001129
AHNAK__________-1A-1a	AHNAK	AHNAK nucleoprotein (desmoyokin)
HAT____________-1A-1a	HAT	airway trypsin-like protease	NM_004262
ANPEP__________-1A-1a	ANPEP	alanyl (membrane) aminopeptidase	NM_001150
AARS___________-1A-1a	AARS	alanyl-tRNA synthetase	NM_001605
ALB____________-1A-1a	ALB	albumin	NM_000477
ADH1B__________-1A-1a	ADH1B	alcohol dehydrogenase IB (class I), beta polypeptide	NM_000668
ALDH1A2________-1A-1a	ALDH1A2	aldehyde dehydrogenase 1 family, member A2	NM_003888
ALDH2__________-1A-1a	ALDH2	aldehyde dehydrogenase 2 family (mitochondrial)	NM_000690
AKR1A1_________-1A-1a	AKR1A1	aldo-keto reductase family 1, member A1 (aldehyde reductase)	NM_006066
AKR1B1_________-1A-1a	AKR1B1	aldo-keto reductase family 1, member B1 (aldose reductase)	NM_001628
AKR1B10________-1A-1a	AKR1B10	aldo-keto reductase family 1, member B10 (aldose reductase)	NM_020299
AKR1C2_________-1A-1a	AKR1C2	aldo-keto reductase family 1, member C2	NM_001354
AKR1C4_________-1A-1a	AKR1C4	aldo-keto reductase family 1, member C4	NM_001818
AKR7A2_________-1A-1a	AKR7A2	aldo-keto reductase family 7, member A2 (aflatoxin aldehyde reductase)	NM_003689
ALDOA__________-1A-1a	ALDOA	aldolase A, fructose-bisphosphate	NM_000034
ALDOC__________-1A-1a	ALDOC	aldolase C, fructose-bisphosphate	NM_005165
AIF1___________-1A-1a	AIF1	allograft inflammatory factor 1	NM_001623
G2AN___________-1A-1a	G2AN	alpha glucosidase II alpha subunit	NM_014610
A1BG___________-1A-1a	A1BG	alpha-1-B glycoprotein	NM_130786
AZGP1__________-1A-1a	AZGP1	alpha-2-glycoprotein 1, zinc	NM_001185
AHSG___________-1A-1a	AHSG	alpha-2-HS-glycoprotein	NM_001622
A2M____________-1A-1a	A2M	alpha-2-macroglobulin	NM_000014
ALP____________-1A-1a	ALP	alpha-actinin-2-associated LIM protein	NM_014476
AFP____________-1A-1a	AFP	alpha-fetoprotein	NM_001134
AMACR__________-1A-1a	AMACR	alpha-methylacyl-CoA racemase	NM_014324
ACCN1__________-1A-1a	ACCN1	amiloride-sensitive cation channel 1, neuronal (degenerin)	NM_001094
ACCN2__________-1A-1a	ACCN2	amiloride-sensitive cation channel 2, neuronal	NM_001095
ACCN3__________-1A-1a	ACCN3	amiloride-sensitive cation channel 3, testis	NM_004769
ACY1___________-1A-1a	ACY1	aminoacylase 1	NM_000666
AASS___________-1A-1a	AASS	aminoadipate-semialdehyde synthase	NM_005763
AES____________-1A-1a	AES	amino-terminal enhancer of split	NM_001130
OS-9___________-1A-1a	OS-9	amplified in osteosarcoma	NM_006812
APP____________-1A-1a	APP	amyloid beta (A4) precursor protein (protease nexin-II, Alzheimer disease)	NM_000484
APBB2__________-1A-1a	APBB2	amyloid beta (A4) precursor protein-binding, family B, member 2 (Fe65-like)	NM_173075
APLP2__________-1A-1a	APLP2	amyloid beta (A4) precursor-like protein 2	NM_001642
APPBP1_________-1A-1a	APPBP1	amyloid beta precursor protein binding protein 1, 59kDa	NM_003905
AUP1___________-1A-1a	AUP1	ancient ubiquitous protein 1	NM_012103
APRIN__________-1A-1a	APRIN	androgen-induced proliferation inhibitor	NM_015032
AAMP___________-1A-1a	AAMP	angio-associated, migratory cell protein	NM_001087
ANGPT2_________-1A-1a	ANGPT2	angiopoietin 2	NM_001147
ANGPT4_________-1A-1a	ANGPT4	angiopoietin 4	NM_015985
ANGPTL1________-1A-1a	ANGPTL1	angiopoietin-like 1	NM_004673
ANGPTL2________-1A-1a	ANGPTL2	angiopoietin-like 2	NM_012098
ANGPTL3________-1A-1a	ANGPTL3	angiopoietin-like 3	NM_014495
CDT6___________-1A-1a	CDT6	angiopoietin-like factor	NM_021146
ACE____________-1A-1a	ACE	angiotensin I converting enzyme (peptidyl-dipeptidase A) 1	NM_000789
ACE2___________-1A-1a	ACE2	angiotensin I converting enzyme (peptidyl-dipeptidase A) 2	NM_021804
AGTR1__________-1A-1a	AGTR1	angiotensin II receptor, type 1	NM_000685
AGTR2__________-1A-1a	AGTR2	angiotensin II receptor, type 2	NM_000686
AGTRL1_________-1A-1a	AGTRL1	angiotensin II receptor-like 1	NM_005161
AGT____________-1A-1a	AGT	angiotensinogen (serine (or cysteine) proteinase inhibitor, clade A	NM_000029
ANLN___________-1A-1a	ANLN	anillin, actin binding protein (scraps homolog, Drosophila)	NM_018685
ANKH___________-1A-1a	ANKH	ankylosis, progressive homolog (mouse)	NM_019847
ANK1___________-1A-1a	ANK1	ankyrin 1, erythrocytic	NM_000037
ASB13__________-1A-1a	ASB13	ankyrin repeat and SOCS box-containing 13	NM_024701
ASB2___________-1A-1a	ASB2	ankyrin repeat and SOCS box-containing 2	NM_016150
ASB7___________-1A-1a	ASB7	ankyrin repeat and SOCS box-containing 7	NM_024708
ASB9___________-1A-1a	ASB9	ankyrin repeat and SOCS box-containing 9	NM_024087
ANKRD5_________-1A-1a	ANKRD5	ankyrin repeat domain 5	NM_022096
ANKTM1_________-1A-1a	ANKTM1	ankyrin-like with transmembrane domains 1	NM_007332
ANXA1__________-1A-1a	ANXA1	annexin A1	NM_000700
ANXA10_________-1A-1a	ANXA10	annexin A10	NM_007193
ANXA11_________-1A-1a	ANXA11	annexin A11	NM_001157
ANXA13_________-1A-1a	ANXA13	annexin A13	NM_004306
ANXA2__________-1A-1a	ANXA2	annexin A2	NM_004039
ANXA3__________-1A-1a	ANXA3	annexin A3	NM_005139
ANXA4__________-1A-1a	ANXA4	annexin A4	NM_001153
ANXA5__________-1A-1a	ANXA5	annexin A5	NM_001154
ANXA6__________-1A-1a	ANXA6	annexin A6	NM_001155
ANXA7__________-1A-1a	ANXA7	annexin A7	NM_001156
ANXA8__________-1A-1a	ANXA8	annexin A8	NM_001630
ANXA9__________-1A-1a	ANXA9	annexin A9	NM_003568
LOC51039_______-1A-1a	LOC51039	anti-lectin antibody epitope (clone p36/8-2)
APEX1__________-1A-1a	APEX1	APEX nuclease (multifunctional DNA repair enzyme) 1	NM_001641
APMCF1_________-1A-1a	APMCF1	APMCF1 protein	NM_021203
APOA1__________-1A-1a	APOA1	apolipoprotein A-I	NM_000039
APOA4__________-1A-1a	APOA4	apolipoprotein A-IV	NM_000482
APOBEC3B_______-1A-1a	APOBEC3B	apolipoprotein B mRNA editing enzyme, catalytic polypeptide-like 3B	NM_004900
APOB48R________-1A-1a	APOB48R	apolipoprotein B48 receptor	NM_018690
APOD___________-1A-1a	APOD	apolipoprotein D	NM_001647
APOE___________-1A-1a	APOE	apolipoprotein E	NM_000041
APOL3__________-1A-1a	APOL3	apolipoprotein L, 3	NM_014349
APOL6__________-1A-1a	APOL6	apolipoprotein L, 6	NM_030641
ACINUS_________-1A-1a	ACINUS	apoptotic chromatin condensation inducer in the nucleus	NM_014977
APTX___________-1A-1a	APTX	aprataxin	NM_017692
AQP1___________-1A-1a	AQP1	aquaporin 1 (channel-forming integral protein, 28kDa)	NM_000385
AQP3___________-1A-1a	AQP3	aquaporin 3	NM_004925
AQP5___________-1A-1a	AQP5	aquaporin 5	NM_001651
AQP8___________-1A-1a	AQP8	aquaporin 8	NM_001169
ARD1___________-1A-1a	ARD1	ARD1 homolog, N-acetyltransferase (S. cerevisiae)	NM_003491
AVP____________-1A-1a	AVP	arginine vasopressin (neurophysin II, antidiuretic hormone, diabetes insipidus, neurohypophyseal)	NM_000490
AVPR2__________-1A-1a	AVPR2	arginine vasopressin receptor 2 (nephrogenic diabetes insipidus)	NM_000054
ASL____________-1A-1a	ASL	argininosuccinate lyase	NM_000048
ARIH1__________-1A-1a	ARIH1	ariadne homolog, ubiquitin-conjugating enzyme E2 binding protein, 1 (Drosophila)	NM_005744
ARS2___________-1A-1a	ARS2	arsenate resistance protein ARS2	NM_015908
AIP____________-1A-1a	AIP	aryl hydrocarbon receptor interacting protein	NM_003977
AIPL1__________-1A-1a	AIPL1	aryl hydrocarbon receptor interacting protein-like 1	NM_014336
ARNT___________-1A-1a	ARNT	aryl hydrocarbon receptor nuclear translocator	NM_001668
ASNS___________-1A-1a	ASNS	asparagine synthetase	NM_001673
DARS___________-1A-1a	DARS	aspartyl-tRNA synthetase	NM_001349
A2BP1__________-1A-1a	A2BP1	ataxin 2-binding protein 1	NM_018723
ACLY___________-1A-1a	ACLY	ATP citrate lyase	NM_001096
ATP5F1_________-1A-1a	ATP5F1	ATP synthase, H+ transporting, mitochondrial F0 complex, subunit b, isoform 1	NM_001688
ATP5G3_________-1A-1a	ATP5G3	ATP synthase, H+ transporting, mitochondrial F0 complex, subunit c (subunit 9) isoform 3	NM_001689
ATP5G1_________-1A-1a	ATP5G1	ATP synthase, H+ transporting, mitochondrial F0 complex, subunit c (subunit 9), isoform 1	NM_005175
ATP5G2_________-1A-1a	ATP5G2	ATP synthase, H+ transporting, mitochondrial F0 complex, subunit c (subunit 9), isoform 2	NM_005176
ATP5J2_________-1A-1a	ATP5J2	ATP synthase, H+ transporting, mitochondrial F0 complex, subunit f, isoform 2	NM_004889
ATP5J__________-1A-1a	ATP5J	ATP synthase, H+ transporting, mitochondrial F0 complex, subunit F6	NM_001685
ATP5A1_________-1A-1a	ATP5A1	ATP synthase, H+ transporting, mitochondrial F1 complex, alpha subunit, isoform 1, cardiac muscle	NM_004046
ATP5B__________-1A-1a	ATP5B	ATP synthase, H+ transporting, mitochondrial F1 complex, beta polypeptide	NM_001686
ATP5D__________-1A-1a	ATP5D	ATP synthase, H+ transporting, mitochondrial F1 complex, delta subunit	NM_001687
ATP5E__________-1A-1a	ATP5E	ATP synthase, H+ transporting, mitochondrial F1 complex, epsilon subunit	NM_006886
ATP5C1_________-1A-1a	ATP5C1	ATP synthase, H+ transporting, mitochondrial F1 complex, gamma polypeptide 1	NM_005174
ATP5O__________-1A-1a	ATP5O	ATP synthase, H+ transporting, mitochondrial F1 complex, O subunit	NM_001697
AGTPBP1________-1A-1a	AGTPBP1	ATP/GTP binding protein 1	NM_015239
HEAB___________-1A-1a	HEAB	ATP/GTP-binding protein	NM_006831
ATP1B4_________-1A-1a	ATP1B4	ATPase, (Na+)/K+ transporting, beta 4 polypeptide	NM_012069
ATP2A1_________-1A-1a	ATP2A1	ATPase, Ca++ transporting, cardiac muscle, fast twitch 1	NM_004320
ATP2A2_________-1A-1a	ATP2A2	ATPase, Ca++ transporting, cardiac muscle, slow twitch 2	NM_001681
ATP2B1_________-1A-1a	ATP2B1	ATPase, Ca++ transporting, plasma membrane 1	NM_001682
ATP2B3_________-1A-1a	ATP2B3	ATPase, Ca++ transporting, plasma membrane 3	NM_021949
ATP2B4_________-1A-1a	ATP2B4	ATPase, Ca++ transporting, plasma membrane 4	NM_001684
ATP2A3_________-1A-1a	ATP2A3	ATPase, Ca++ transporting, ubiquitous	NM_005173
ATP8B1_________-1A-1a	ATP8B1	ATPase, Class I, type 8B, member 1	NM_005603
ATP8B1_________-2A-1a	ATP8B1	ATPase, Class I, type 8B, member 1	NM_005603
ATP10B_________-1A-1a	ATP10B	ATPase, Class V, type 10B
ATP6V1F________-1A-1a	ATP6V1F	ATPase, H+ transporting, lysosomal 14kDa, V1 subunit F	NM_004231
ATP6V1D________-1A-1a	ATP6V1D	ATPase, H+ transporting, lysosomal 34kDa, V1 subunit D	NM_015994
ATP6V0E________-1A-1a	ATP6V0E	ATPase, H+ transporting, lysosomal 9kDa, V0 subunit e	NM_003945
ATP6IP1________-1A-1a	ATP6IP1	ATPase, H+ transporting, lysosomal interacting protein 1	NM_001183
ATP6IP2________-1A-1a	ATP6IP2	ATPase, H+ transporting, lysosomal interacting protein 2	NM_005765
ATP12A_________-1A-1a	ATP12A	ATPase, H+/K+ transporting, nongastric, alpha polypeptide	NM_001676
ATP1A1_________-1A-1a	ATP1A1	ATPase, Na+/K+ transporting, alpha 1 polypeptide	NM_000701
ATP1A2_________-1A-1a	ATP1A2	ATPase, Na+/K+ transporting, alpha 2 (+) polypeptide	NM_000702
ATP1B1_________-1A-1a	ATP1B1	ATPase, Na+/K+ transporting, beta 1 polypeptide	NM_001677
ATP1B2_________-1A-1a	ATP1B2	ATPase, Na+/K+ transporting, beta 2 polypeptide	NM_001678
ATP1B3_________-1A-1a	ATP1B3	ATPase, Na+/K+ transporting, beta 3 polypeptide	NM_001679
ABCB9__________-1A-1a	ABCB9	ATP-binding cassette, sub-family B (MDR/TAP), member 9	NM_019624
ABCC1__________-1A-1a	ABCC1	ATP-binding cassette, sub-family C (CFTR/MRP), member 1	NM_004996
ABCC5__________-1A-1a	ABCC5	ATP-binding cassette, sub-family C (CFTR/MRP), member 5	NM_005688
ABCC6__________-1A-1a	ABCC6	ATP-binding cassette, sub-family C (CFTR/MRP), member 6	NM_001171
ABCC8__________-1A-1a	ABCC8	ATP-binding cassette, sub-family C (CFTR/MRP), member 8	NM_000352
ABCC9(SUR2A)___-1A-1a	ABCC9(isoformSUR2A)	ATP-binding cassette, sub-family C (CFTR/MRP), member 9	NM_005691
ABCC9(SUR2A-DEL-1A-1a	ABCC9(isoformSUR2A-delta-14)	ATP-binding cassette, sub-family C (CFTR/MRP), member 9	NM_020298
ABCC9(SUR2B)___-1A-1a	ABCC9(isoformSUR2B)	ATP-binding cassette, sub-family C (CFTR/MRP), member 9	NM_020297
ABCD1__________-1A-1a	ABCD1	ATP-binding cassette, sub-family D (ALD), member 1	NM_000033
ABCD4__________-1A-1a	ABCD4	ATP-binding cassette, sub-family D (ALD), member 4	NM_005050
ABCG1__________-1A-1a	ABCG1	ATP-binding cassette, sub-family G (WHITE), member 1	NM_004915
ATRN___________-1A-1a	ATRN	attractin	NM_012070
AMFR___________-1A-1a	AMFR	autocrine motility factor receptor	NM_001144
AIRE___________-1A-1a	AIRE	autoimmune regulator (automimmune polyendocrinopathy candidiasis ectodermal dystrophy)	NM_000383
AXL____________-1A-1a	AXL	AXL receptor tyrosine kinase	NM_001699
LOC51760_______-1A-1a	LOC51760	B/K protein	NM_016524
B7-H3__________-1A-1a	B7-H3	B7 homolog 3	NM_025240
B7_____________-1A-1a	B7	B7 protein	NM_006992
BHLHB2_________-1A-1a	BHLHB2	basic helix-loop-helix domain containing, class B, 2	NM_003670
BZW2___________-1A-1a	BZW2	basic leucine zipper and W2 domains 2	NM_014038
BIVM___________-1A-1a	BIVM	basic, immunoglobulin-like variable motif containing	NM_017693
BSG____________-1A-1a	BSG	basigin (OK blood group)	NM_001728
BLP2___________-1A-1a	BLP2	BBP-like protein 2	NM_025141
BCL2___________-1A-1a	BCL2	B-cell CLL/lymphoma 2	NM_000633
BCL7A__________-1A-1a	BCL7A	B-cell CLL/lymphoma 7A	NM_020993
BNIP2__________-1A-1a	BNIP2	BCL2/adenovirus E1B 19kDa interacting protein 2	NM_004330
BAK1___________-1A-1a	BAK1	BCL2-antagonist/killer 1	NM_001188
BAX____________-1A-1a	BAX	BCL2-associated X protein	NM_004324
BCL2L1_________-1A-1a	BCL2L1	BCL2-like 1	NM_001191
BCL2L10________-1A-1a	BCL2L10	BCL2-like 10 (apoptosis facilitator)	NM_020396
BCL2L13________-1A-1a	BCL2L13	BCL2-like 13 (apoptosis facilitator)	NM_015367
B3GAT3_________-1A-1a	B3GAT3	beta-1,3-glucuronyltransferase 3 (glucuronosyltransferase I)	NM_012200
B2M____________-1A-1a	B2M	beta-2-microglobulin	NM_004048
BACE2__________-1A-1a	BACE2	beta-site APP-cleaving enzyme 2	NM_012105
BF_____________-1A-1a	BF	B-factor, properdin	NG_000013
BFAR___________-1A-1a	BFAR	bifunctional apoptosis regulator	NM_016561
BGN____________-1A-1a	BGN	biglycan	NM_001711
BTD____________-1A-1a	BTD	biotinidase	NM_000060
BMX____________-1A-1a	BMX	BMX non-receptor tyrosine kinase	NM_001721
BST2___________-1A-1a	BST2	bone marrow stromal cell antigen 2	NM_004335
BMP10__________-1A-1a	BMP10	bone morphogenetic protein 10	NM_014482
BMP4___________-1A-1a	BMP4	bone morphogenetic protein 4	NM_001202
BMP6___________-1A-1a	BMP6	bone morphogenetic protein 6	NM_001718
BMPR1A_________-1A-1a	BMPR1A	bone morphogenetic protein receptor, type IA	NM_004329
BMPR2__________-1A-1a	BMPR2	bone morphogenetic protein receptor, type II (serine/threonine kinase)	NM_001204
BDKRB1_________-1A-1a	BDKRB1	bradykinin receptor B1	NM_000710
BDKRB2_________-1A-1a	BDKRB2	bradykinin receptor B2	NM_000623
CGI-38_________-1A-1a	CGI-38	brain specific protein	NM_015964
BDNF___________-1A-1a	BDNF	brain-derived neurotrophic factor	NM_001709
BAI2___________-1A-1a	BAI2	brain-specific angiogenesis inhibitor 2	NM_001703
BAI3___________-1A-1a	BAI3	brain-specific angiogenesis inhibitor 3	NM_001704
BRAP___________-1A-1a	BRAP	BRCA1 associated protein	NM_006768
BAP1___________-1A-1a	BAP1	BRCA1 associated protein-1 (ubiquitin carboxy-terminal hydrolase)	NM_004656
BARD1__________-1A-1a	BARD1	BRCA1 associated RING domain 1	NM_000465
BRCA1__________-1A-1a	BRCA1	breast cancer 1, early onset	NM_007294….NM_007306
BRCA2__________-1A-1a	BRCA2	breast cancer 2, early onset	NM_000059
BCAR3__________-1A-1a	BCAR3	breast cancer anti-estrogen resistance 3	NM_003567
BCAS2__________-1A-1a	BCAS2	breast carcinoma amplified sequence 2	NM_005872
BRF1___________-1A-1a	BRF1	BRF1 homolog, subunit of RNA polymerase III transcription initiation factor IIIB (S. cerevisiae)	NM_001519
ELD/OSA1_______-1A-1a	ELD/OSA1	BRG1-binding protein ELD/OSA1	NM_020732
BIN2___________-1A-1a	BIN2	bridging integrator 2	NM_016187
BRIX___________-1A-1a	BRIX	BRIX	NM_018321
BRPF1__________-1A-1a	BRPF1	bromodomain and PHD finger containing, 1	NM_004634
BRD3___________-1A-1a	BRD3	bromodomain containing 3	NM_007371
BRUNOL5________-1A-1a	BRUNOL5	bruno-like 5, RNA binding protein (Drosophila)	NM_021938
BTK____________-1A-1a	BTK	Bruton agammaglobulinemia tyrosine kinase	NM_000061
BTG2___________-1A-1a	BTG2	BTG family, member 2	NM_006763
BPAG1__________-1A-1a	BPAG1	bullous pemphigoid antigen 1, 230/240kDa	NM_001723
CGI-27_________-1A-1a	CGI-27	C21orf19-like protein	NM_015955
C6.1A__________-1A-1a	C6.1A	c6.1A	NM_024332
CXX1___________-1A-1a	CXX1	CAAX box 1	NM_003928
CDH1___________-1A-1a	CDH1	cadherin 1, type 1, E-cadherin (epithelial)	NM_004360
CDH10__________-1A-1a	CDH10	cadherin 10, type 2 (T2-cadherin)	NM_006727
CDH11__________-1A-1a	CDH11	cadherin 11, type 2, OB-cadherin (osteoblast)	NM_001797
CDH12__________-1A-1a	CDH12	cadherin 12, type 2 (N-cadherin 2)	NM_004061
CDH13__________-1A-1a	CDH13	cadherin 13, H-cadherin (heart)	NM_001257
CDH15__________-1A-1a	CDH15	cadherin 15, M-cadherin (myotubule)	NM_004933
CDH16__________-1A-1a	CDH16	cadherin 16, KSP-cadherin	NM_004062
CDH17__________-1A-1a	CDH17	cadherin 17, LI cadherin (liver-intestine)	NM_004063
CDH18__________-1A-1a	CDH18	cadherin 18, type 2	NM_004934
CDH19__________-1A-1a	CDH19	cadherin 19, type 2	NM_021153
CDH2___________-1A-1a	CDH2	cadherin 2, type 1, N-cadherin (neuronal)	NM_001792
CDH3___________-1A-1a	CDH3	cadherin 3, type 1, P-cadherin (placental)	NM_001793
CDH4___________-1A-1a	CDH4	cadherin 4, type 1, R-cadherin (retinal)	NM_001794
CDH5___________-1A-1a	CDH5	cadherin 5, type 2, VE-cadherin (vascular epithelium)	NM_001795
CDH6___________-1A-1a	CDH6	cadherin 6, type 2, K-cadherin (fetal kidney)	NM_004932
CDH7___________-1A-1a	CDH7	cadherin 7, type 2	NM_004361
CDH8___________-1A-1a	CDH8	cadherin 8, type 2	NM_001796
CDH9___________-1A-1a	CDH9	cadherin 9, type 2 (T1-cadherin)	NM_016279
CDH23__________-1A-1a	CDH23	cadherin related 23	NM_022124
CALCA__________-1A-1a	CALCA	calcitonin/calcitonin-related polypeptide, alpha	NM_001741
CACNA1E________-1A-1a	CACNA1E	calcium channel, voltage-dependent, alpha 1E subunit	NM_000721
CACNA1F________-1A-1a	CACNA1F	calcium channel, voltage-dependent, alpha 1F subunit	NM_005183
CACNA1G________-1A-1a	CACNA1G	calcium channel, voltage-dependent, alpha 1G subunit	NM_018896
CACNA1H________-1A-1a	CACNA1H	calcium channel, voltage-dependent, alpha 1H subunit	NM_021098
CACNA1I________-1A-1a	CACNA1I	calcium channel, voltage-dependent, alpha 1I subunit	NM_021096
CACNA2D3_______-1A-1a	CACNA2D3	calcium channel, voltage-dependent, alpha 2/delta 3 subunit	NM_018398
CACNA2D1_______-1A-1a	CACNA2D1	calcium channel, voltage-dependent, alpha 2/delta subunit 1	NM_000722
CACNA2D2_______-1A-1a	CACNA2D2	calcium channel, voltage-dependent, alpha 2/delta subunit 2	NM_006030
CACNB1_________-1A-1a	CACNB1	calcium channel, voltage-dependent, beta 1 subunit	NM_000723
CACNB2_________-1A-1a	CACNB2	calcium channel, voltage-dependent, beta 2 subunit	NM_000724
CACNB3_________-1A-1a	CACNB3	calcium channel, voltage-dependent, beta 3 subunit	NM_000725
CACNB4_________-1A-1a	CACNB4	calcium channel, voltage-dependent, beta 4 subunit	NM_000726
CACNG1_________-1A-1a	CACNG1	calcium channel, voltage-dependent, gamma subunit 1	NM_000727
CACNG2_________-1A-1a	CACNG2	calcium channel, voltage-dependent, gamma subunit 2	NM_006078
CACNG3_________-1A-1a	CACNG3	calcium channel, voltage-dependent, gamma subunit 3	NM_006539
CACNG4_________-1A-1a	CACNG4	calcium channel, voltage-dependent, gamma subunit 4	NM_014405
CACNG5_________-1A-1a	CACNG5	calcium channel, voltage-dependent, gamma subunit 5	NM_014404
CACNG6_________-1A-1a	CACNG6	calcium channel, voltage-dependent, gamma subunit 6	NM_145815
CACNG7_________-1A-1a	CACNG7	calcium channel, voltage-dependent, gamma subunit 7	NM_031896
CACNG8_________-1A-1a	CACNG8	calcium channel, voltage-dependent, gamma subunit 8	NM_031895
CACNG8_________-2A-1a	CACNG8	calcium channel, voltage-dependent, gamma subunit 8	NM_031895
CACNA1B________-1A-1a	CACNA1B	calcium channel, voltage-dependent, L type, alpha 1B subunit	NM_000718
CACNA1C________-1A-1a	CACNA1C	calcium channel, voltage-dependent, L type, alpha 1C subunit	NM_000719
CACNA1D________-1A-1a	CACNA1D	calcium channel, voltage-dependent, L type, alpha 1D subunit	NM_000720
CACNA1S________-1A-1a	CACNA1S	calcium channel, voltage-dependent, L type, alpha 1S subunit	NM_000069
CACNA1A________-1A-1a	CACNA1A	calcium channel, voltage-dependent, P/Q type, alpha 1A subunit	NM_023035
CARHSP1________-1A-1a	CARHSP1	calcium regulated heat stable protein 1, 24kDa	NM_014316
CAMK2B_________-1A-1a	CAMK2B	calcium/calmodulin-dependent protein kinase (CaM kinase) II beta	NM_001220
CAMK2G_________-1A-1a	CAMK2G	calcium/calmodulin-dependent protein kinase (CaM kinase) II gamma
CAMK4__________-1A-1a	CAMK4	calcium/calmodulin-dependent protein kinase IV	NM_001744
CASK___________-1A-1a	CASK	calcium/calmodulin-dependent serine protein kinase (MAGUK family)	NM_003688
CABYR__________-1A-1a	CABYR	calcium-binding tyrosine-(Y)-phosphorylation regulated (fibrousheathin 2)	NM_012189
CALD1__________-1A-1a	CALD1	caldesmon 1	NM_004342
CLGN___________-1A-1a	CLGN	calmegin	NM_004362
CALM2__________-1A-1a	CALM2	calmodulin 2 (phosphorylase kinase, delta)	NM_001743
CALM3__________-1A-1a	CALM3	calmodulin 3 (phosphorylase kinase, delta)	NM_005184
CANX___________-1A-1a	CANX	calnexin	NM_001746
CNN1___________-1A-1a	CNN1	calponin 1, basic, smooth muscle	NM_001299
CNN2___________-1A-1a	CNN2	calponin 2	NM_004368
CNN3___________-1A-1a	CNN3	calponin 3, acidic	NM_001839
CSEN___________-1A-1a	CSEN	calsenilin, presenilin binding protein, EF hand transcription factor	NM_013434
CASQ1__________-1A-1a	CASQ1	calsequestrin 1 (fast-twitch, skeletal muscle)	NM_001231
CASQ2__________-1A-1a	CASQ2	calsequestrin 2 (cardiac muscle)	NM_001232
CLSTN1_________-1A-1a	CLSTN1	calsyntenin 1	NM_014944
CALU___________-1A-1a	CALU	calumenin	NM_001219
CREB1__________-1A-1a	CREB1	cAMP responsive element binding protein 1	NM_004379
CREB1__________-2A-1a	CREB1	cAMP responsive element binding protein 1	NM_004379
CREB3__________-1A-1a	CREB3	cAMP responsive element binding protein 3 (luman)	NM_006368
CREBL1_________-1A-1a	CREBL1	cAMP responsive element binding protein-like 1	NG_000013
CREM___________-1A-1a	CREM	cAMP responsive element modulator	NM_001881
CTAG1__________-1A-1a	CTAG1	cancer/testis antigen 1	NM_001327
CTAG2__________-1A-1a	CTAG2	cancer/testis antigen 2	NM_020994
LOC57107_______-1A-1a	LOC57107	candidate tumor suppressor protein	NM_020381
CAPZA1_________-1A-1a	CAPZA1	capping protein (actin filament) muscle Z-line, alpha 1	NM_006135
CAPG___________-1A-1a	CAPG	capping protein (actin filament), gelsolin-like	NM_001747
CHSY1__________-1A-1a	CHSY1	carbohydrate (chondroitin) synthase 1	NM_014918
CHST1__________-1A-1a	CHST1	carbohydrate (keratan sulfate Gal-6) sulfotransferase 1	NM_003654
CHST7__________-1A-1a	CHST7	carbohydrate (N-acetylglucosamine 6-O) sulfotransferase 7	NM_019886
CHST2__________-1A-1a	CHST2	carbohydrate (N-acetylglucosamine-6-O) sulfotransferase 2	NM_004267
CA3____________-1A-1a	CA3	carbonic anhydrase III, muscle specific	NM_005181
CA7____________-1A-1a	CA7	carbonic anhydrase VII	NM_005182
CA14___________-1A-1a	CA14	carbonic anhydrase XIV	NM_012113
CPA2___________-1A-1a	CPA2	carboxypeptidase A2 (pancreatic)	NM_001869
CPB1___________-1A-1a	CPB1	carboxypeptidase B1 (tissue)	NM_001871
CPZ____________-1A-1a	CPZ	carboxypeptidase Z	NM_003652
CLC____________-1A-1a	CLC	cardiotrophin-like cytokine; neurotrophin-1/B-cell stimulating factor-3	NM_013246
CRAT___________-1A-1a	CRAT	carnitine acetyltransferase	NM_000755
CPT1B__________-1A-1a	CPT1B	carnitine palmitoyltransferase 1B (muscle)	NM_004377
CPT2___________-1A-1a	CPT2	carnitine palmitoyltransferase II	NM_000098
CRTL1__________-1A-1a	CRTL1	cartilage linking protein 1	NM_001884
CSNK1E_________-1A-1a	CSNK1E	casein kinase 1, epsilon	NM_001894
CSNK2A2________-1A-1a	CSNK2A2	casein kinase 2, alpha prime polypeptide	NM_001896
CSNK2B_________-1A-1a	CSNK2B	casein kinase 2, beta polypeptide	NM_001320
CASP1__________-1A-1a	CASP1	caspase 1, apoptosis-related cysteine protease (interleukin 1, beta, convertase)	NM_001223
CASP2__________-1A-1a	CASP2	caspase 2, apoptosis-related cysteine protease	NM_001224
CASP3__________-1A-1a	CASP3	caspase 3, apoptosis-related cysteine protease	NM_004346
CASP4__________-1A-1a	CASP4	caspase 4, apoptosis-related cysteine protease	NM_001225
CTNNA1_________-1A-1a	CTNNA1	catenin (cadherin-associated protein), alpha 1, 102kDa	NM_001903
CTNNA2_________-1A-1a	CTNNA2	catenin (cadherin-associated protein), alpha 2	NM_004389
CTNNB1_________-1A-1a	CTNNB1	catenin (cadherin-associated protein), beta 1, 88kDa	NM_001904
CTNND1_________-1A-1a	CTNND1	catenin (cadherin-associated protein), delta 1	NM_001331
CTNND2_________-1A-1a	CTNND2	catenin (cadherin-associated protein), delta 2 (neural plakophilin-related arm-repeat protein)	NM_001332
CTSB___________-1A-1a	CTSB	cathepsin B	NM_001908
CTSC___________-1A-1a	CTSC	cathepsin C	NM_001814
CTSD___________-1A-1a	CTSD	cathepsin D (lysosomal aspartyl protease)	NM_001909
CTSF___________-1A-1a	CTSF	cathepsin F	NM_003793
CTSK___________-1A-1a	CTSK	cathepsin K (pycnodysostosis)	NM_000396
CTSL___________-1A-1a	CTSL	cathepsin L	NM_001912
CTSS___________-1A-1a	CTSS	cathepsin S	NM_004079
CAV1___________-1A-1a	CAV1	caveolin 1, caveolae protein, 22kDa	NM_001753
CAV2___________-1A-1a	CAV2	caveolin 2	NM_001233
CAV3___________-1A-1a	CAV3	caveolin 3	NM_001234
CIR____________-1A-1a	CIR	CBF1 interacting corepressor	NM_004882
CTCF___________-1A-1a	CTCF	CCCTC-binding factor (zinc finger protein)	NM_006565
CNOT3__________-1A-1a	CNOT3	CCR4-NOT transcription complex, subunit 3	NM_014516
CD14___________-1A-1a	CD14	CD14 antigen	NM_000591
CD164__________-1A-1a	CD164	CD164 antigen, sialomucin	NM_006016
SIVA___________-1A-1a	SIVA	CD27-binding (Siva) protein	NM_006427
CD34___________-1A-1a	CD34	CD34 antigen	NM_001773
CD36___________-1A-1a	CD36	CD36 antigen (collagen type I receptor, thrombospondin receptor)	NM_000072
CD44___________-1A-1a	CD44	CD44 antigen (homing function and Indian blood group system)	NM_000610
CD63___________-1A-1a	CD63	CD63 antigen (melanoma 1 antigen)	NM_001780
CD68___________-1A-1a	CD68	CD68 antigen	NM_001251
CD79B__________-1A-1a	CD79B	CD79B antigen (immunoglobulin-associated beta)	NM_000626
CD83___________-1A-1a	CD83	CD83 antigen (activated B lymphocytes, immunoglobulin superfamily)	NM_004233
CD9____________-1A-1a	CD9	CD9 antigen (p24)	NM_001769
CDC14B_________-1A-1a	CDC14B	CDC14 cell division cycle 14 homolog B (S. cerevisiae)	NM_003671
CDC20__________-1A-1a	CDC20	CDC20 cell division cycle 20 homolog (S. cerevisiae)	NM_001255
CDC37__________-1A-1a	CDC37	CDC37 cell division cycle 37 homolog (S. cerevisiae)	NM_007065
CLK1___________-1A-1a	CLK1	CDC-like kinase 1	NM_004071
CLK3___________-1A-1a	CLK3	CDC-like kinase 3	NM_003992
CLK4___________-1A-1a	CLK4	CDC-like kinase 4	NM_020666
CDK5RAP1_______-1A-1a	CDK5RAP1	CDK5 regulatory subunit associated protein 1	NM_016082
CDK5RAP2_______-1A-1a	CDK5RAP2	CDK5 regulatory subunit associated protein 2	NM_018249
CDS2___________-1A-1a	CDS2	CDP-diacylglycerol synthase (phosphatidate cytidylyltransferase) 2	NM_003818
GRIM19_________-1A-1a	GRIM19	cell death-regulatory protein GRIM19	NM_015965
CDC2___________-1A-1a	CDC2	cell division cycle 2, G1 to S and G2 to M	NM_001786
CDC25B_________-1A-1a	CDC25B	cell division cycle 25B	NM_004358
CDC42__________-1A-1a	CDC42	cell division cycle 42 (GTP binding protein, 25kDa)	NM_044472
CGR11__________-1A-1a	CGR11	cell growth regulatory with EF-hand domain	NM_006569
CMAR___________-1A-1a	CMAR	cell matrix adhesion regulator	NM_005200
CENTA2_________-1A-1a	CENTA2	centaurin, alpha 2	NM_018404
CENTG2_________-1A-1a	CENTG2	centaurin, gamma 2	NM_014914
CETN2__________-1A-1a	CETN2	centrin, EF-hand protein, 2	NM_004344
CST____________-1A-1a	CST	cerebroside (3'-phosphoadenylylsulfate:galactosylceramide 3') sulfotransferase	NM_004861
CGI-01_________-1A-1a	CGI-01	CGI-01 protein	NM_015935
CGI-09_________-1A-1a	CGI-09	CGI-09 protein	NM_015939
CGI-110________-1A-1a	CGI-110	CGI-110 protein	NM_016047
CGI-12_________-1A-1a	CGI-12	CGI-12 protein	NM_015942
CGI-128________-1A-1a	CGI-128	CGI-128 protein	NM_016062
CGI-135________-1A-1a	CGI-135	CGI-135 protein	NM_016068
CGI-143________-1A-1a	CGI-143	CGI-143 protein	NM_016074
CGI-20_________-1A-1a	CGI-20	CGI-20 protein	NM_015949
CGI-45_________-1A-1a	CGI-45	CGI-45 protein	NM_015999
CGI-67_________-1A-1a	CGI-67	CGI-67 protein	NM_016014
CGI-69_________-1A-1a	CGI-69	CGI-69 protein	NM_016016
DREV1__________-1A-1a	DREV1	CGI-81 protein
CABC1__________-1A-1a	CABC1	chaperone, ABC1 activity of bc1 complex like (S. pombe)	NM_020247
CCT6A__________-1A-1a	CCT6A	chaperonin containing TCP1, subunit 6A (zeta 1)	NM_001762
XCR1___________-1A-1a	XCR1	chemokine (C motif) receptor 1	NM_005283
CCL11__________-1A-1a	CCL11	chemokine (C-C motif) ligand 11	NM_002986
CCL13__________-1A-1a	CCL13	chemokine (C-C motif) ligand 13	NM_005408
CCL18__________-1A-1a	CCL18	chemokine (C-C motif) ligand 18 (pulmonary and activation-regulated)	NM_002988
CCL21__________-1A-1a	CCL21	chemokine (C-C motif) ligand 21	NM_002989
CCL22__________-1A-1a	CCL22	chemokine (C-C motif) ligand 22	NM_002990
CCL25__________-1A-1a	CCL25	chemokine (C-C motif) ligand 25	NM_005624
CCL28__________-1A-1a	CCL28	chemokine (C-C motif) ligand 28	NM_019846
CCL5___________-1A-1a	CCL5	chemokine (C-C motif) ligand 5	NM_002985
CCL7___________-1A-1a	CCL7	chemokine (C-C motif) ligand 7	NM_006273
CCL8___________-1A-1a	CCL8	chemokine (C-C motif) ligand 8	NM_005623
CCR1___________-1A-1a	CCR1	chemokine (C-C motif) receptor 1	NM_001295
CCR2___________-1A-1a	CCR2	chemokine (C-C motif) receptor 2	NM_000647
CCR3___________-1A-1a	CCR3	chemokine (C-C motif) receptor 3	NM_001837
CCR4___________-1A-1a	CCR4	chemokine (C-C motif) receptor 4	NM_005508
CCR5___________-1A-1a	CCR5	chemokine (C-C motif) receptor 5	NM_000579
CCR6___________-1A-1a	CCR6	chemokine (C-C motif) receptor 6	NM_004367
CCR7___________-1A-1a	CCR7	chemokine (C-C motif) receptor 7	NM_001838
CCR8___________-1A-1a	CCR8	chemokine (C-C motif) receptor 8	NM_005201
CCR9___________-1A-1a	CCR9	chemokine (C-C motif) receptor 9	NM_006641
CCRL1__________-1A-1a	CCRL1	chemokine (C-C motif) receptor-like 1	NM_016557
CCRL2__________-1A-1a	CCRL2	chemokine (C-C motif) receptor-like 2	NM_003965
CX3CR1_________-1A-1a	CX3CR1	chemokine (C-X3-C motif) receptor 1	NM_001337
CXCL1__________-1A-1a	CXCL1	chemokine (C-X-C motif) ligand 1 (melanoma growth stimulating activity, alpha)	NM_001511
CXCL10_________-1A-1a	CXCL10	chemokine (C-X-C motif) ligand 10	NM_001565
CXCL11_________-1A-1a	CXCL11	chemokine (C-X-C motif) ligand 11	NM_005409
CXCL12_________-1A-1a	CXCL12	chemokine (C-X-C motif) ligand 12 (stromal cell-derived factor 1)	NM_000609
CXCL9__________-1A-1a	CXCL9	chemokine (C-X-C motif) ligand 9	NM_002416
CXCR3__________-1A-1a	CXCR3	chemokine (C-X-C motif) receptor 3	NM_001504
CXCR4__________-1A-1a	CXCR4	chemokine (C-X-C motif) receptor 4	NM_003467
CXCR6__________-1A-1a	CXCR6	chemokine (C-X-C motif) receptor 6	NM_006564
CCBP2__________-1A-1a	CCBP2	chemokine binding protein 2	NM_001296
CMKLR1_________-1A-1a	CMKLR1	chemokine-like receptor 1	NM_004072
CHIT1__________-1A-1a	CHIT1	chitinase 1 (chitotriosidase)	NM_003465
CHI3L2_________-1A-1a	CHI3L2	chitinase 3-like 2	NM_004000
CHEK2__________-1A-1a	CHEK2	CHK2 checkpoint homolog (S. pombe)	NM_007194
CLCN1__________-1A-1a	CLCN1	chloride channel 1, skeletal muscle (Thomsen disease, autosomal dominant)	NM_000083
CLCN2__________-1A-1a	CLCN2	chloride channel 2	NM_004366
CLCN3__________-1A-1a	CLCN3	chloride channel 3	NM_001829
CLCN4__________-1A-1a	CLCN4	chloride channel 4	NM_001830
CLCN5__________-1A-1a	CLCN5	chloride channel 5 (nephrolithiasis 2, X-linked, Dent disease)	NM_000084
CLCN6__________-1A-1a	CLCN6	chloride channel 6	NM_001286
CLCNKB_________-1A-1a	CLCNKB	chloride channel Kb	NM_000085
CLCA1__________-1A-1a	CLCA1	chloride channel, calcium activated, family member 1	NM_001285
CLCA2__________-1A-1a	CLCA2	chloride channel, calcium activated, family member 2	NM_006536
CLCA3__________-1A-1a	CLCA3	chloride channel, calcium activated, family member 3	NM_004921
CLCA3__________-2A-1a	CLCA3	chloride channel, calcium activated, family member 3	NM_004921
CLCA4__________-1A-1a	CLCA4	chloride channel, calcium activated, family member 4	NM_012128
CLIC1__________-1A-1a	CLIC1	chloride intracellular channel 1	NM_001288
CLIC2__________-1A-1a	CLIC2	chloride intracellular channel 2	NM_001289
CLIC3__________-1A-1a	CLIC3	chloride intracellular channel 3	NM_004669
CLIC4__________-1A-1a	CLIC4	chloride intracellular channel 4	NM_013943
CLIC5__________-1A-1a	CLIC5	chloride intracellular channel 5	NM_016929
CHRM3__________-1A-1a	CHRM3	cholinergic receptor, muscarinic 3	NM_000740
CHRNE__________-1A-1a	CHRNE	cholinergic receptor, nicotinic, epsilon polypeptide	NM_000080
CHRNG__________-1A-1a	CHRNG	cholinergic receptor, nicotinic, gamma polypeptide	NM_005199
CHAD___________-1A-1a	CHAD	chondroadherin	NM_001267
CSPG2__________-1A-1a	CSPG2	chondroitin sulfate proteoglycan 2 (versican)	NM_004385
CHAF1B_________-1A-1a	CHAF1B	chromatin assembly factor 1, subunit B (p60)	NM_005441
CBX5___________-1A-1a	CBX5	chromobox homolog 5 (HP1 alpha homolog, Drosophila)	NM_012117
CHGA___________-1A-1a	CHGA	chromogranin A (parathyroid secretory protein 1)	NM_001275
C1ORF19________-1A-1a	C1orf19	chromosome 1 open reading frame 19	NM_052965
C1ORF24________-1A-1a	C1orf24	chromosome 1 open reading frame 24	NM_052966
C1ORF35________-1A-1a	C1orf35	chromosome 1 open reading frame 35	NM_024319
C1ORF8_________-1A-1a	C1orf8	chromosome 1 open reading frame 8	NM_004872
LOC56851_______-1A-1a	LOC56851	chromosome 11 hypothetical protein ORF3	NM_020154
C11ORF10_______-1A-1a	C11orf10	chromosome 11 open reading frame 10	NM_014206
C11ORF14_______-1A-1a	C11orf14	chromosome 11 open reading frame 14	NM_020645
C11ORF17_______-1A-1a	C11orf17	chromosome 11 open reading frame 17	NM_020642
C12ORF3________-1A-1a	C12orf3	chromosome 12 open reading frame 3	NM_020373
C12ORF8________-1A-1a	C12orf8	chromosome 12 open reading frame 8	NM_006817
C13ORF17_______-1A-1a	C13orf17	chromosome 13 open reading frame 17	NM_018185
C13ORF17_______-2A-1a	C13orf17	chromosome 13 open reading frame 17	NM_018185
C13ORF18_______-1A-1a	C13orf18	chromosome 13 open reading frame 18	NM_025113
C14ORF113______-1A-1a	C14orf113	chromosome 14 open reading frame 113	NM_017630
C14ORF118______-1A-1a	C14orf118	chromosome 14 open reading frame 118	NM_017926
C14ORF133______-1A-1a	C14orf133	chromosome 14 open reading frame 133	NM_022067
C14ORF139______-1A-1a	C14orf139	chromosome 14 open reading frame 139	NM_024633
C14ORF140______-1A-1a	C14orf140	chromosome 14 open reading frame 140	NM_024643
C14ORF163______-1A-1a	C14orf163	chromosome 14 open reading frame 163	NM_016106
C14ORF2________-1A-1a	C14orf2	chromosome 14 open reading frame 2	NM_004894
C14ORF58_______-1A-1a	C14orf58	chromosome 14 open reading frame 58	NM_017791
C14ORF91_______-1A-1a	C14orf91	chromosome 14 open reading frame 91
C17ORF31_______-1A-1a	C17orf31	chromosome 17 open reading frame 31	NM_017575
C18ORF1________-1A-1a	C18orf1	chromosome 18 open reading frame 1	NM_004338
C20ORF116______-1A-1a	C20orf116	chromosome 20 open reading frame 116
C20ORF161______-1A-1a	C20orf161	chromosome 20 open reading frame 161	NM_033421
C20ORF20_______-1A-1a	C20orf20	chromosome 20 open reading frame 20	NM_018270
C20ORF32_______-1A-1a	C20orf32	chromosome 20 open reading frame 32	NM_020356
C20ORF42_______-1A-1a	C20orf42	chromosome 20 open reading frame 42	NM_017671
C20ORF46_______-1A-1a	C20orf46	chromosome 20 open reading frame 46	NM_018354
C20ORF97_______-1A-1a	C20orf97	chromosome 20 open reading frame 97	NM_021158
C21ORF2________-1A-1a	C21orf2	chromosome 21 open reading frame 2	NM_004928
C21ORF33_______-1A-1a	C21orf33	chromosome 21 open reading frame 33	NM_004649
C21ORF80_______-1A-1a	C21orf80	chromosome 21 open reading frame 80
C21ORF97_______-1A-1a	C21orf97	chromosome 21 open reading frame 97	NM_021941
C22ORF3________-1A-1a	C22orf3	chromosome 22 open reading frame 3	NM_012265
C5ORF7_________-1A-1a	C5orf7	chromosome 5 open reading frame 7	NM_016604
C6ORF37________-1A-1a	C6orf37	chromosome 6 open reading frame 37	NM_017633
C6ORF9_________-1A-1a	C6orf9	chromosome 6 open reading frame 9	NM_022107
C7ORF3_________-1A-1a	C7orf3	chromosome 7 open reading frame 3
C9ORF9_________-1A-1a	C9orf9	chromosome 9 open reading frame 9	NM_018956
HCAP-G_________-1A-1a	HCAP-G	chromosome condensation protein G	NM_022346
CNAP1__________-1A-1a	CNAP1	chromosome condensation-related SMC-associated protein 1	NM_014865
CXORF12________-1A-1a	CXorf12	chromosome X open reading frame 12	NM_003492
CXORF2_________-1A-1a	CXorf2	chromosome X open reading frame 2	NM_001586
CXORF6_________-1A-1a	CXorf6	chromosome X open reading frame 6	NM_005491
CTRC___________-1A-1a	CTRC	chymotrypsin C (caldecrin)	NM_007272
CLTCL1_________-1A-1a	CLTCL1	clathrin, heavy polypeptide-like 1	NM_001835
CLTA___________-1A-1a	CLTA	clathrin, light polypeptide (Lca)	NM_001833
CLTB___________-1A-1a	CLTB	clathrin, light polypeptide (Lcb)	NM_001834
CLTB___________-2A-1a	CLTB	clathrin, light polypeptide (Lcb)	NM_001834
CLDN14_________-1A-1a	CLDN14	claudin 14	NM_012130
CLDN5__________-1A-1a	CLDN5	claudin 5 (transmembrane protein deleted in velocardiofacial syndrome)	NM_003277
CPSF4__________-1A-1a	CPSF4	cleavage and polyadenylation specific factor 4, 30kDa	NM_006693
CLU____________-1A-1a	CLU	clusterin	NM_001831
F2_____________-1A-1a	F2	coagulation factor II (thrombin)	NM_000506
F2R____________-1A-1a	F2R	coagulation factor II (thrombin) receptor	NM_001992
F2RL3__________-1A-1a	F2RL3	coagulation factor II (thrombin) receptor-like 3	NM_003950
F3_____________-1A-1a	F3	coagulation factor III (thromboplastin, tissue factor)	NM_001993
F9_____________-1A-1a	F9	coagulation factor IX (plasma thromboplastic component, Christmas disease, hemophilia B)	NM_000133
F8_____________-1A-1a	F8	coagulation factor VIII, procoagulant component (hemophilia A)	NM_000132
F12____________-1A-1a	F12	coagulation factor XII (Hageman factor)	NM_000505
F13A1__________-1A-1a	F13A1	coagulation factor XIII, A1 polypeptide	NM_000129
F13B___________-1A-1a	F13B	coagulation factor XIII, B polypeptide	NM_001994
COPB___________-1A-1a	COPB	coatomer protein complex, subunit beta	NM_016451
COPZ2__________-1A-1a	COPZ2	coatomer protein complex, subunit zeta 2	NM_016429
COPZ2__________-2A-1a	COPZ2	coatomer protein complex, subunit zeta 2	NM_016429
CKN1___________-1A-1a	CKN1	Cockayne syndrome 1 (classical)	NM_000082
CRSP7__________-1A-1a	CRSP7	cofactor required for Sp1 transcriptional activation, subunit 7, 70kDa	NM_004831
CFL1___________-1A-1a	CFL1	cofilin 1 (non-muscle)	NM_005507
COL1A1_________-1A-1a	COL1A1	collagen, type I, alpha 1	NM_000088
COL1A2_________-1A-1a	COL1A2	collagen, type I, alpha 2	NM_000089
COL2A1_________-1A-1a	COL2A1	collagen, type II, alpha 1 (primary osteoarthritis, spondyloepiphyseal dysplasia, congenital)	NM_001844
COL3A1_________-1A-1a	COL3A1	collagen, type III, alpha 1 (Ehlers-Danlos syndrome type IV, autosomal dominant)	NM_000090
COL4A1_________-1A-1a	COL4A1	collagen, type IV, alpha 1	NM_001845
COL4A3_________-1A-1a	COL4A3	collagen, type IV, alpha 3 (Goodpasture antigen)	NM_000091
COL4A3BP_______-1A-1a	COL4A3BP	collagen, type IV, alpha 3 (Goodpasture antigen) binding protein	NM_005713
COL4A4_________-1A-1a	COL4A4	collagen, type IV, alpha 4	NM_000092
COL4A5_________-1A-1a	COL4A5	collagen, type IV, alpha 5 (Alport syndrome)	NM_000495
COL4A5_________-2A-1a	COL4A5	collagen, type IV, alpha 5 (Alport syndrome)	NM_000495
COL4A5_________-3A-1a	COL4A5	collagen, type IV, alpha 5 (Alport syndrome)	NM_000495
COL4A6_________-1A-1a	COL4A6	collagen, type IV, alpha 6	NM_001847
COL4A6_________-2A-1a	COL4A6	collagen, type IV, alpha 6	NM_001847
COL9A3_________-1A-1a	COL9A3	collagen, type IX, alpha 3	NM_001853
COL6A1_________-1A-1a	COL6A1	collagen, type VI, alpha 1	NM_001848
COL6A2_________-1A-1a	COL6A2	collagen, type VI, alpha 2	NM_001849
COL6A3_________-1A-1a	COL6A3	collagen, type VI, alpha 3	NM_004369
COL11A2________-1A-1a	COL11A2	collagen, type XI, alpha 2	NM_080679
COL12A1________-1A-1a	COL12A1	collagen, type XII, alpha 1	NM_004370
COL13A1________-1A-1a	COL13A1	collagen, type XIII, alpha 1	NM_080815
COL15A1________-1A-1a	COL15A1	collagen, type XV, alpha 1	NM_001855
COL18A1________-1A-1a	COL18A1	collagen, type XVIII, alpha 1	NM_030582
CSF1___________-1A-1a	CSF1	colony stimulating factor 1 (macrophage)	NM_000757
CSF1R__________-1A-1a	CSF1R	colony stimulating factor 1 receptor, formerly McDonough feline sarcoma viral (v-fms) oncogene homolog	NM_005211
CSF2___________-1A-1a	CSF2	colony stimulating factor 2 (granulocyte-macrophage)	NM_000758
CR1____________-1A-1a	CR1	complement component (3b/4b) receptor 1, including Knops blood group system	NM_000573
C1QB___________-1A-1a	C1QB	complement component 1, q subcomponent, beta polypeptide	NM_000491
C1R____________-1A-1a	C1R	complement component 1, r subcomponent	NM_001733
C3_____________-1A-1a	C3	complement component 3	NM_000064
C4A____________-1A-1a	C4A	complement component 4A	NM_007293
C6_____________-1A-1a	C6	complement component 6	NM_000065
C7_____________-1A-1a	C7	complement component 7	NM_000587
C8A____________-1A-1a	C8A	complement component 8, alpha polypeptide	NM_000562
COG7___________-1A-1a	COG7	component of oligomeric golgi complex 7	NM_153603
CTGF___________-1A-1a	CTGF	connective tissue growth factor	NM_001901
CNK1___________-1A-1a	CNK1	connector enhancer of KSR-like (Drosophila kinase suppressor of ras)	NM_006314
CX36___________-1A-1a	CX36	connexin-36	NM_020660
CNTN6__________-1A-1a	CNTN6	contactin 6	NM_014461
COPS7A_________-1A-1a	COPS7A	COP9 constitutive photomorphogenic homolog subunit 7A (Arabidopsis)	NM_016319
CPNE6__________-1A-1a	CPNE6	copine VI (neuronal)	NM_006032
CCS____________-1A-1a	CCS	copper chaperone for superoxide dismutase	NM_005125
CORO1A_________-1A-1a	CORO1A	coronin, actin binding protein, 1A	NM_007074
CORO2A_________-1A-1a	CORO2A	coronin, actin binding protein, 2A	NM_003389
CRH____________-1A-1a	CRH	corticotropin releasing hormone	NM_000756
COX11__________-1A-1a	COX11	COX11 homolog, cytochrome c oxidase assembly protein (yeast)	NM_004375
COX17__________-1A-1a	COX17	COX17 homolog, cytochrome c oxidase assembly protein (yeast)	NM_005694
CFDP1__________-1A-1a	CFDP1	craniofacial development protein 1	NM_006324
CKMT2__________-1A-1a	CKMT2	creatine kinase, mitochondrial 2 (sarcomeric)	NM_001825
CKM____________-1A-1a	CKM	creatine kinase, muscle	NM_001824
CRI1___________-1A-1a	CRI1	CREBBP/EP300 inhibitory protein 1	NM_014335
CRNKL1_________-1A-1a	CRNKL1	Crn, crooked neck-like 1 (Drosophila)	NM_016652
CRYAB__________-1A-1a	CRYAB	crystallin, alpha B	NM_001885
CRYBA1_________-1A-1a	CRYBA1	crystallin, beta A1	NM_005208
CRYBB1_________-1A-1a	CRYBB1	crystallin, beta B1	NM_001887
CRYGC__________-1A-1a	CRYGC	crystallin, gamma C	NM_020989
CRYGD__________-1A-1a	CRYGD	crystallin, gamma D	NM_006891
CRYM___________-1A-1a	CRYM	crystallin, mu	NM_001888
CRYZ___________-1A-1a	CRYZ	crystallin, zeta (quinone reductase)	NM_001889
CSK____________-1A-1a	CSK	c-src tyrosine kinase	NM_004383
CTAGE-1________-1A-1a	CTAGE-1	CTAGE-1 protein	NM_022663
CTBP1__________-1A-1a	CTBP1	C-terminal binding protein 1	NM_001328
CAPON__________-1A-1a	CAPON	C-terminal PDZ domain ligand of neuronal nitric oxide synthase
CTL2___________-1A-1a	CTL2	CTL2 gene	NM_020428
CLECSF2________-1A-1a	CLECSF2	C-type (calcium dependent, carbohydrate-recognition domain) lectin, superfamily member 2	NM_005127
LOC51266_______-1A-1a	LOC51266	C-type lectin-like receptor-2	NM_016509
CUGBP2_________-1A-1a	CUGBP2	CUG triplet repeat, RNA binding protein 2	NM_006561
CUL2___________-1A-1a	CUL2	cullin 2	NM_003591
ARPP-21________-1A-1a	ARPP-21	cyclic AMP-regulated phosphoprotein, 21 kD	NM_016300
CNGA1__________-1A-1a	CNGA1	cyclic nucleotide gated channel alpha 1	NM_000087
CNGB1__________-1A-1a	CNGB1	cyclic nucleotide gated channel beta 1	NM_001297
CCNA1__________-1A-1a	CCNA1	cyclin A1	NM_003914
CCNB2__________-1A-1a	CCNB2	cyclin B2	NM_004701
CCNC___________-1A-1a	CCNC	cyclin C	NM_005190
DMTF1__________-1A-1a	DMTF1	cyclin D binding myb-like transcription factor 1	NM_021145
CCND2__________-1A-1a	CCND2	cyclin D2	NM_001759
CCND3__________-1A-1a	CCND3	cyclin D3	NM_001760
GAK____________-1A-1a	GAK	cyclin G associated kinase	NM_005255
CCNG1__________-1A-1a	CCNG1	cyclin G1	NM_004060
CCNG2__________-1A-1a	CCNG2	cyclin G2	NM_004354
CCNI___________-1A-1a	CCNI	cyclin I	NM_006835
CNNM1__________-1A-1a	CNNM1	cyclin M1	NM_020348
CDK5R2_________-1A-1a	CDK5R2	cyclin-dependent kinase 5, regulatory subunit 2 (p39)	NM_003936
CDKN1A_________-1A-1a	CDKN1A	cyclin-dependent kinase inhibitor 1A (p21, Cip1)	NM_000389
CDKN1C_________-1A-1a	CDKN1C	cyclin-dependent kinase inhibitor 1C (p57, Kip2)	NM_000076
CYLD___________-1A-1a	CYLD	cylindromatosis (turban tumor syndrome)	NM_015247
CSTB___________-1A-1a	CSTB	cystatin B (stefin B)	NM_000100
CST3___________-1A-1a	CST3	cystatin C (amyloid angiopathy and cerebral hemorrhage)	NM_000099
CSRP3__________-1A-1a	CSRP3	cysteine and glycine-rich protein 3 (cardiac LIM protein)	NM_003476
CRIM1__________-1A-1a	CRIM1	cysteine-rich motor neuron 1	NM_016441
CRIP1__________-1A-1a	CRIP1	cysteine-rich protein 1 (intestinal)	NM_001311
CYR61__________-1A-1a	CYR61	cysteine-rich, angiogenic inducer, 61	NM_001554
CTNS___________-1A-1a	CTNS	cystinosis, nephropathic	NM_004937
CYBA___________-1A-1a	CYBA	cytochrome b-245, alpha polypeptide	NM_000101
CYBB___________-1A-1a	CYBB	cytochrome b-245, beta polypeptide (chronic granulomatous disease)	NM_000397
CYB5___________-1A-1a	CYB5	cytochrome b-5	NM_001914
COX4I1_________-1A-1a	COX4I1	cytochrome c oxidase subunit IV isoform 1	NM_001861
COX5A__________-1A-1a	COX5A	cytochrome c oxidase subunit Va	NM_004255
COX5B__________-1A-1a	COX5B	cytochrome c oxidase subunit Vb	NM_001862
COX7A1_________-1A-1a	COX7A1	cytochrome c oxidase subunit VIIa polypeptide 1 (muscle)	NM_001864
COX7B__________-1A-1a	COX7B	cytochrome c oxidase subunit VIIb	NM_001866
CYCL___________-1A-1a	CYCL	cytochrome c-like antigen
CYP1B1_________-1A-1a	CYP1B1	cytochrome P450, subfamily I (dioxin-inducible), polypeptide 1 (glaucoma 3, primary infantile)	NM_000104
CYP2D6_________-1A-1a	CYP2D6	cytochrome P450, subfamily IID (debrisoquine, sparteine, etc., -metabolizing), polypeptide 6	NM_000106
CYP4A11________-1A-1a	CYP4A11	cytochrome P450, subfamily IVA, polypeptide 11	NM_000778
CYP4B1_________-1A-1a	CYP4B1	cytochrome P450, subfamily IVB, polypeptide 1	NM_000779
CYP11A_________-1A-1a	CYP11A	cytochrome P450, subfamily XIA (cholesterol side chain cleavage)	NM_000781
CYP17__________-1A-1a	CYP17	cytochrome P450, subfamily XVII (steroid 17-alpha-hydroxylase), adrenal hyperplasia	NM_000102
CRLF1__________-1A-1a	CRLF1	cytokine receptor-like factor 1	NM_004750
CYFIP2_________-1A-1a	CYFIP2	cytoplasmic FMR1 interacting protein 2	NM_014376
CKAP1__________-1A-1a	CKAP1	cytoskeleton-associated protein 1	NM_001281
CKAP4__________-1A-1a	CKAP4	cytoskeleton-associated protein 4	NM_006825
DF_____________-1A-1a	DF	D component of complement (adipsin)	NM_001928
DDB1___________-1A-1a	DDB1	damage-specific DNA binding protein 1, 127kDa	NM_001923
DAZAP1_________-1A-1a	DAZAP1	DAZ associated protein 1	NM_018959
DRF1___________-1A-1a	DRF1	Dbf4-related factor 1	NM_025104
DDT____________-1A-1a	DDT	D-dopachrome tautomerase	NM_001355
DRIL2__________-1A-1a	DRIL2	dead ringer (Drosophila)-like 2 (bright and dead ringer)	NM_006465
DRIL1__________-1A-1a	DRIL1	dead ringer-like 1 (Drosophila)	NM_005224
DDX27__________-1A-1a	DDX27	DEAD/H (Asp-Glu-Ala-Asp/His) box polypeptide 27	NM_017895
DDX3___________-1A-1a	DDX3	DEAD/H (Asp-Glu-Ala-Asp/His) box polypeptide 3	NM_001356
DDX39__________-1A-1a	DDX39	DEAD/H (Asp-Glu-Ala-Asp/His) box polypeptide 39	NM_005804
DDX5___________-1A-1a	DDX5	DEAD/H (Asp-Glu-Ala-Asp/His) box polypeptide 5 (RNA helicase, 68kDa)	NM_004396
DEFCAP_________-1A-1a	DEFCAP	death effector filament-forming Ced-4-like apoptosis protein	NM_014922
DAPK1__________-1A-1a	DAPK1	death-associated protein kinase 1	NM_004938
DEPP___________-1A-1a	DEPP	decidual protein induced by progesterone	NM_007021
DCN____________-1A-1a	DCN	decorin	NM_001920
DAD1___________-1A-1a	DAD1	defender against cell death 1	NM_001344
DEGS___________-1A-1a	DEGS	degenerative spermatocyte homolog, lipid desaturase (Drosophila)	NM_003676
DIO3___________-1A-1a	DIO3	deiodinase, iodothyronine, type III	NM_001362
DMBT1__________-1A-1a	DMBT1	deleted in malignant brain tumors 1	NM_007329
DSS1___________-1A-1a	DSS1	Deleted in split-hand/split-foot 1 region	NM_006304
DLL3___________-1A-1a	DLL3	delta-like 3 (Drosophila)	NM_016941
DMP1___________-1A-1a	DMP1	dentin matrix acidic phosphoprotein	NM_004407
DNASE1L1_______-1A-1a	DNASE1L1	deoxyribonuclease I-like 1	NM_006730
DNASE1L2_______-1A-1a	DNASE1L2	deoxyribonuclease I-like 2	NM_001374
DTYMK__________-1A-1a	DTYMK	deoxythymidylate kinase (thymidylate kinase)	NM_012145
DPT____________-1A-1a	DPT	dermatopontin	NM_001937
DES____________-1A-1a	DES	desmin	NM_001927
DSC2___________-1A-1a	DSC2	desmocollin 2	NM_004949
DSC3___________-1A-1a	DSC3	desmocollin 3	NM_001941
DSC3___________-2A-1a	DSC3	desmocollin 3	NM_001941
DSG1___________-1A-1a	DSG1	desmoglein 1	NM_001942
DSP____________-1A-1a	DSP	desmoplakin (DPI, DPII)	NM_004415
DSTN___________-1A-1a	DSTN	destrin (actin depolymerizing factor)	NM_006870
DGKD___________-1A-1a	DGKD	diacylglycerol kinase, delta 130kDa	NM_003648
DGKQ___________-1A-1a	DGKQ	diacylglycerol kinase, theta 110kDa	NM_001347
DIAPH2_________-1A-1a	DIAPH2	diaphanous homolog 2 (Drosophila)	NM_006729
DBI____________-1A-1a	DBI	diazepam binding inhibitor (GABA receptor modulator, acyl-Coenzyme A binding protein)	NM_020548
DKK3___________-1A-1a	DKK3	dickkopf homolog 3 (Xenopus laevis)	NM_013253
DGCR14_________-1A-1a	DGCR14	DiGeorge syndrome critical region gene 14	NM_022719
DLD____________-1A-1a	DLD	dihydrolipoamide dehydrogenase	NM_000108
DLST___________-1A-1a	DLST	dihydrolipoamide S-succinyltransferase (E2 component of 2-oxo-glutarate complex)	NM_001933
DPYSL3_________-1A-1a	DPYSL3	dihydropyrimidinase-like 3	NM_001387
DPYSL4_________-1A-1a	DPYSL4	dihydropyrimidinase-like 4	NM_006426
DDAH2__________-1A-1a	DDAH2	dimethylarginine dimethylaminohydrolase 2	NM_013974
DIP13B_________-1A-1a	DIP13B	DIP13 beta	NM_018171
DPP4___________-1A-1a	DPP4	dipeptidylpeptidase IV (CD26, adenosine deaminase complexing protein 2)	NM_001935
DTR____________-1A-1a	DTR	diphtheria toxin receptor (heparin-binding epidermal growth factor-like growth factor)	NM_001945
DLG1___________-1A-1a	DLG1	discs, large (Drosophila) homolog 1	NM_004087
DLG4___________-1A-1a	DLG4	discs, large (Drosophila) homolog 4	NM_001365
DJ467N11.1_____-1A-1a	DJ467N11.1	dJ467N11.1 protein	NM_022091
DKFZP434F1735__-1A-1a	DKFZP434F1735	DKFZP434F1735 protein	NM_015590
DKFZP564G092___-1A-1a	DKFZP564G092	DKFZP564G092 protein	NM_015601
DKFZP564K1964__-1A-1a	DKFZP564K1964	DKFZP564K1964 protein	NM_015544
DKFZP564K2062__-1A-1a	DKFZP564K2062	DKFZP564K2062 protein
DKFZP564M082___-1A-1a	DKFZP564M082	DKFZP564M082 protein	NM_014042
DKFZP564M182___-1A-1a	DKFZP564M182	DKFZP564M182 protein
DKFZP564O243___-1A-1a	DKFZP564O243	DKFZP564O243 protein	NM_015407
DKFZP564P1916__-1A-1a	DKFZP564P1916	DKFZP564P1916 protein	NM_015652
DKFZP566K023___-1A-1a	DKFZP566K023	DKFZP566K023 protein	NM_015485
DKFZP586B1621__-1A-1a	DKFZP586B1621	DKFZP586B1621 protein	NM_015533
DKFZP586D0919__-1A-1a	DKFZP586D0919	DKFZP586D0919 protein	NM_015433
DKFZP586N0819__-1A-1a	DKFZP586N0819	DKFZP586N0819 protein
D21S2056E______-1A-1a	D21S2056E	DNA segment on chromosome 21 (unique) 2056 expressed sequence	NM_003683
DXS9879E_______-1A-1a	DXS9879E	DNA segment on chromosome X (unique) 9879 expressed sequence	NM_006014
DXS9928E_______-1A-1a	DXS9928E	DNA segment on chromosome X (unique) 9928 expressed sequence	NM_004699
NCYM___________-1A-1a	NCYM	DNA-binding transcriptional activator	NM_006316
DNAJA3_________-1A-1a	DNAJA3	DnaJ (Hsp40) homolog, subfamily A, member 3	NM_005147
DNAJA4_________-1A-1a	DNAJA4	DnaJ (Hsp40) homolog, subfamily A, member 4	NM_018602
DNAJB11________-1A-1a	DNAJB11	DnaJ (Hsp40) homolog, subfamily B, member 11	NM_016306
DNAJB2_________-1A-1a	DNAJB2	DnaJ (Hsp40) homolog, subfamily B, member 2	NM_006736
DNAJB2_________-1B-1a	DNAJB2	DnaJ (Hsp40) homolog, subfamily B, member 2	NM_006736
DCDC2__________-1A-1a	DCDC2	doublecortin domain containing 2	NM_016356
DSCR1L1________-1A-1a	DSCR1L1	Down syndrome critical region gene 1-like 1	NM_005822
DSCR1L2________-1A-1a	DSCR1L2	Down syndrome critical region gene 1-like 2	NM_013441
DRAP1__________-1A-1a	DRAP1	DR1-associated protein 1 (negative cofactor 2 alpha)	NM_006442
DUSP1__________-1A-1a	DUSP1	dual specificity phosphatase 1	NM_004417
DUSP10_________-1A-1a	DUSP10	dual specificity phosphatase 10	NM_007207
DUSP22_________-1A-1a	DUSP22	dual specificity phosphatase 22	NM_020185
DUSP3__________-1A-1a	DUSP3	dual specificity phosphatase 3 (vaccinia virus phosphatase VH1-related)	NM_004090
DUSP6__________-1A-1a	DUSP6	dual specificity phosphatase 6	NM_001946
DUSP9__________-1A-1a	DUSP9	dual specificity phosphatase 9	NM_001395
TSAP6__________-1A-1a	TSAP6	dudulin 2	NM_018234
DCTN1__________-1A-1a	DCTN1	dynactin 1 (p150, glued homolog, Drosophila)	NM_004082
DCTN2__________-1A-1a	DCTN2	dynactin 2 (p50)	NM_006400
DCTN3__________-1A-1a	DCTN3	dynactin 3 (p22)	NM_007234
DNAI1__________-1A-1a	DNAI1	dynein, axonemal, intermediate polypeptide 1	NM_012144
DYSF___________-1A-1a	DYSF	dysferlin, limb girdle muscular dystrophy 2B (autosomal recessive)	NM_003494
DKC1___________-1A-1a	DKC1	dyskeratosis congenita 1, dyskerin	NM_001363
DTNA___________-1A-1a	DTNA	dystrobrevin, alpha	NM_001390
DAG1___________-1A-1a	DAG1	dystroglycan 1 (dystrophin-associated glycoprotein 1)	NM_004393
DMPK___________-1A-1a	DMPK	dystrophia myotonica-protein kinase	NM_004409
DMD____________-1A-1a	DMD	dystrophin (muscular dystrophy, Duchenne and Becker types)	NM_004023
DMD____________-2A-1a	DMD	dystrophin (muscular dystrophy, Duchenne and Becker types)	NM_004023
E2IG2__________-1A-1a	E2IG2	E2IG2 protein	NM_016565
ELF2___________-1A-1a	ELF2	E74-like factor 2 (ets domain transcription factor)	NM_006874
ELF3___________-1A-1a	ELF3	E74-like factor 3 (ets domain transcription factor, epithelial-specific )	NM_004433
ELF4___________-1A-1a	ELF4	E74-like factor 4 (ets domain transcription factor)	NM_001421
EGR1___________-1A-1a	EGR1	early growth response 1	NM_001964
EVI2A__________-1A-1a	EVI2A	ecotropic viral integration site 2A	NM_014210
EVI5___________-1A-1a	EVI5	ecotropic viral integration site 5	NM_005665
LOC51295_______-1A-1a	LOC51295	ECSIT	NM_016581
EDAR___________-1A-1a	EDAR	ectodysplasin 1, anhidrotic receptor	NM_022336
XEDAR__________-1A-1a	XEDAR	ectodysplasin A2 isoform receptor	NM_021783
ENTPD1_________-1A-1a	ENTPD1	ectonucleoside triphosphate diphosphohydrolase 1	NM_001776
EFEMP1_________-1A-1a	EFEMP1	EGF-containing fibulin-like extracellular matrix protein 1	NM_004105
EHD2___________-1A-1a	EHD2	EH-domain containing 2	NM_014601
ELA2___________-1A-1a	ELA2	elastase 2, neutrophil	NM_001972
ELN____________-1A-1a	ELN	elastin (supravalvular aortic stenosis, Williams-Beuren syndrome)	NM_000501
ETFA___________-1A-1a	ETFA	electron-transfer-flavoprotein, alpha polypeptide (glutaric aciduria II)	NM_000126
ELK4___________-1A-1a	ELK4	ELK4, ETS-domain protein (SRF accessory protein 1)	NM_001973
EVC____________-1A-1a	EVC	Ellis van Creveld syndrome	NM_014556
ELL2___________-1A-1a	ELL2	ELL-related RNA polymerase II, elongation factor	NM_012081
EEF2K__________-1A-1a	EEF2K	elongation factor-2 kinase	NM_013302
EMD____________-1A-1a	EMD	emerin (Emery-Dreifuss muscular dystrophy)	NM_000117
EBP____________-1A-1a	EBP	emopamil binding protein (sterol isomerase)	NM_006579
MRC2___________-1A-1a	MRC2	endocytic receptor (macrophage mannose receptor family)	NM_006039
ENG____________-1A-1a	ENG	endoglin (Osler-Rendu-Weber syndrome 1)	NM_000118
ENSA___________-1A-1a	ENSA	endosulfine alpha	NM_004436
ECGF1__________-1A-1a	ECGF1	endothelial cell growth factor 1 (platelet-derived)	NM_001953
EDG6___________-1A-1a	EDG6	endothelial differentiation, G-protein-coupled receptor 6	NM_003775
EDG2___________-1A-1a	EDG2	endothelial differentiation, lysophosphatidic acid G-protein-coupled receptor, 2	NM_001401
EDG4___________-1A-1a	EDG4	endothelial differentiation, lysophosphatidic acid G-protein-coupled receptor, 4	NM_004720
EDG7___________-1A-1a	EDG7	endothelial differentiation, lysophosphatidic acid G-protein-coupled receptor, 7	NM_012152
EDG1___________-1A-1a	EDG1	endothelial differentiation, sphingolipid G-protein-coupled receptor, 1	NM_001400
EDF1___________-1A-1a	EDF1	endothelial differentiation-related factor 1
EPAS1__________-1A-1a	EPAS1	endothelial PAS domain protein 1	NM_001430
EG1____________-1A-1a	EG1	endothelial-derived gene 1	NM_025205
EDN1___________-1A-1a	EDN1	endothelin 1	NM_001955
EDN2___________-1A-1a	EDN2	endothelin 2	NM_001956
ECE1___________-1A-1a	ECE1	endothelin converting enzyme 1	NM_001397
ECE2___________-1A-1a	ECE2	endothelin converting enzyme 2	NM_014693
EDNRA__________-1A-1a	EDNRA	endothelin receptor type A	NM_001957
EDNRB__________-1A-1a	EDNRB	endothelin receptor type B	NM_000115
HEI10__________-1A-1a	HEI10	enhancer of invasion 10	NM_021178
ENO1___________-1A-1a	ENO1	enolase 1, (alpha)	NM_001428
ENO2___________-1A-1a	ENO2	enolase 2, (gamma, neuronal)	NM_001975
ENO3___________-1A-1a	ENO3	enolase 3, (beta, muscle)	NM_001976
ECH1___________-1A-1a	ECH1	enoyl Coenzyme A hydratase 1, peroxisomal	NM_001398
ENTH___________-1A-1a	ENTH	enthoprotin	NM_014666
EPHA3__________-1A-1a	EPHA3	EphA3	NM_005233
EPHA4__________-1A-1a	EPHA4	EphA4	NM_004438
EPHA7__________-1A-1a	EPHA7	EphA7	NM_004440
EPHB1__________-1A-1a	EPHB1	EphB1	NM_004441
EPHB4__________-1A-1a	EPHB4	EphB4	NM_004444
EFNA2__________-1A-1a	EFNA2	ephrin-A2	NM_001405
EFNB2__________-1A-1a	EFNB2	ephrin-B2	NM_004093
EGF____________-1A-1a	EGF	epidermal growth factor (beta-urogastrone)	NM_001963
EMP2___________-1A-1a	EMP2	epithelial membrane protein 2	NM_001424
EMP3___________-1A-1a	EMP3	epithelial membrane protein 3	NM_001425
EPLIN__________-1A-1a	EPLIN	epithelial protein lost in neoplasm beta	NM_016357
EPHX1__________-1A-1a	EPHX1	epoxide hydrolase 1, microsomal (xenobiotic)	NM_000120
ERO1L__________-1A-1a	ERO1L	ERO1-like (S. cerevisiae)	NM_014584
ESD____________-1A-1a	ESD	esterase D/formylglutathione hydrolase
ETV7___________-1A-1a	ETV7	ets variant gene 7 (TEL2 oncogene )	NM_016135
ERF____________-1A-1a	ERF	Ets2 repressor factor	NM_006494
EU-HMTASE1_____-1A-1a	Eu-HMTase1	euchromatic histone methyltransferase 1	NM_024757
EEF1A1_________-1A-1a	EEF1A1	eukaryotic translation elongation factor 1 alpha 1	NM_001402
EEF1A2_________-1A-1a	EEF1A2	eukaryotic translation elongation factor 1 alpha 2	NM_001958
EEF1B2_________-1A-1a	EEF1B2	eukaryotic translation elongation factor 1 beta 2	NM_001959
EEF1G__________-1A-1a	EEF1G	eukaryotic translation elongation factor 1 gamma	NM_001404
EEF2___________-1A-1a	EEF2	eukaryotic translation elongation factor 2	NM_001961
EIF2S1_________-1A-1a	EIF2S1	eukaryotic translation initiation factor 2, subunit 1 alpha, 35kDa	NM_004094
EIF3S10________-1A-1a	EIF3S10	eukaryotic translation initiation factor 3, subunit 10 theta, 150/170kDa	NM_003750
EIF3S7_________-1A-1a	EIF3S7	eukaryotic translation initiation factor 3, subunit 7 zeta, 66/67kDa	NM_003753
EIF3S8_________-1A-1a	EIF3S8	eukaryotic translation initiation factor 3, subunit 8, 110kDa	NM_003752
EIF3S9_________-1A-1a	EIF3S9	eukaryotic translation initiation factor 3, subunit 9 eta, 116kDa	NM_003751
EIF4G1_________-1A-1a	EIF4G1	eukaryotic translation initiation factor 4 gamma, 1	NM_004953
EIF4G2_________-1A-1a	EIF4G2	eukaryotic translation initiation factor 4 gamma, 2	NM_001418
EIF4E__________-1A-1a	EIF4E	eukaryotic translation initiation factor 4E	NM_001968
EIF4EBP1_______-1A-1a	EIF4EBP1	eukaryotic translation initiation factor 4E binding protein 1	NM_004095
EIF4EL3________-1A-1a	EIF4EL3	eukaryotic translation initiation factor 4E-like 3	NM_004846
EIF5___________-1A-1a	EIF5	eukaryotic translation initiation factor 5	NM_001969
EWSR1__________-1A-1a	EWSR1	Ewing sarcoma breakpoint region 1	NM_005243
ERCC1__________-1A-1a	ERCC1	excision repair cross-complementing rodent repair deficiency, complementation group 1	NM_001983
ERCC4__________-1A-1a	ERCC4	excision repair cross-complementing rodent repair deficiency, complementation group 4	NM_005236
EXT1___________-1A-1a	EXT1	exostoses (multiple) 1	NM_000127
XPO1___________-1A-1a	XPO1	exportin 1 (CRM1 homolog, yeast)	NM_003400
ECM1___________-1A-1a	ECM1	extracellular matrix protein 1	NM_004425
F11R___________-1A-1a	F11R	F11 receptor	NM_016946
FAM12A_________-1A-1a	FAM12A	family with sequence similarity 12, member A	NM_006683
FAM12B_________-1A-1a	FAM12B	family with sequence similarity 12, member B (epididymal)	NM_022360
FAM14A_________-1A-1a	FAM14A	family with sequence similarity 14, member A	NM_032036
FAM3A__________-1A-1a	FAM3A	family with sequence similarity 3, member A	NM_021806
FUBP1__________-1A-1a	FUBP1	far upstream element (FUSE) binding protein 1	NM_003902
FUBP3__________-1A-1a	FUBP3	far upstream element (FUSE) binding protein 3
FDFT1__________-1A-1a	FDFT1	farnesyl-diphosphate farnesyltransferase 1	NM_004462
FAIM2__________-1A-1a	FAIM2	Fas apoptotic inhibitory molecule 2	NM_012306
FASTK__________-1A-1a	FASTK	FAST kinase	NM_006712
FAT____________-1A-1a	FAT	FAT tumor suppressor homolog 1 (Drosophila)	NM_005245
FABP3__________-1A-1a	FABP3	fatty acid binding protein 3, muscle and heart (mammary-derived growth	NM_004102
FABP4__________-1A-1a	FABP4	fatty acid binding protein 4, adipocyte	NM_001442
FASN___________-1A-1a	FASN	fatty acid synthase	NM_004104
FACL2__________-1A-1a	FACL2	fatty-acid-Coenzyme A ligase, long-chain 2	NM_021122
FBXO2__________-1A-1a	FBXO2	F-box only protein 2	NM_012168
FBXO3__________-1A-1a	FBXO3	F-box only protein 3	NM_012175
FCGRT__________-1A-1a	FCGRT	Fc fragment of IgG, receptor, transporter, alpha	NM_004107
FER1L3_________-1A-1a	FER1L3	fer-1-like 3, myoferlin (C. elegans)	NM_013451
FER1L4_________-1A-1a	FER1L4	fer-1-like 4 (C. elegans)	NM_025206
FDX1___________-1A-1a	FDX1	ferredoxin 1	NM_004109
FTH1___________-1A-1a	FTH1	ferritin, heavy polypeptide 1	NM_002032
FTL____________-1A-1a	FTL	ferritin, light polypeptide	NM_000146
FECH___________-1A-1a	FECH	ferrochelatase (protoporphyria)	NM_000140
FATE___________-1A-1a	FATE	fetal and adult testis expressed transcript protein	NM_033085
FBN1___________-1A-1a	FBN1	fibrillin 1 (Marfan syndrome)	NM_000138
FAP____________-1A-1a	FAP	fibroblast activation protein, alpha	NM_004460
FIBP___________-1A-1a	FIBP	fibroblast growth factor (acidic) intracellular binding protein	NM_004214
FGF1___________-1A-1a	FGF1	fibroblast growth factor 1 (acidic)	NM_000800
FGF12__________-1A-1a	FGF12	fibroblast growth factor 12	NM_004113
FGF2___________-1A-1a	FGF2	fibroblast growth factor 2 (basic)	NM_002006
FGF3___________-1A-1a	FGF3	fibroblast growth factor 3 (murine mammary tumor virus integration site (v-int-2) oncogene homolog)	NM_005247
FGF5___________-1A-1a	FGF5	fibroblast growth factor 5	NM_004464
FGF6___________-1A-1a	FGF6	fibroblast growth factor 6	NM_020996
FGFR1__________-1A-1a	FGFR1	fibroblast growth factor receptor 1 (fms-related tyrosine kinase 2, Pfeiffer syndrome)	NM_000604
FGFR3__________-1A-1a	FGFR3	fibroblast growth factor receptor 3 (achondroplasia, thanatophoric dwarfism)	NM_000142
FMOD___________-1A-1a	FMOD	fibromodulin	NM_002023
FN1____________-1A-1a	FN1	fibronectin 1	NM_002026
FN1____________-2A-1a	FN1	fibronectin 1	NM_002026
FBLN1__________-1A-1a	FBLN1	fibulin 1	NM_001996
FBLN2__________-1A-1a	FBLN2	fibulin 2	NM_001998
FBLN5__________-1A-1a	FBLN5	fibulin 5	NM_006329
FCN1___________-1A-1a	FCN1	ficolin (collagen/fibrinogen domain containing) 1	NM_002003
FLNA___________-1A-1a	FLNA	filamin A, alpha (actin binding protein 280)	NM_001456
FLNC___________-1A-1a	FLNC	filamin C, gamma (actin binding protein 280)	NM_001458
FAU____________-1A-1a	FAU	Finkel-Biskis-Reilly murine sarcoma virus (FBR-MuSV) ubiquitously expressed (fox derived)	NM_001997
FKBP11_________-1A-1a	FKBP11	FK506 binding protein 11, 19 kDa	NM_016594
FRAP1__________-1A-1a	FRAP1	FK506 binding protein 12-rapamycin associated protein 1	NM_004958
FKBP1A_________-1A-1a	FKBP1A	FK506 binding protein 1A, 12kDa	NM_000801
FKBP1B_________-1A-1a	FKBP1B	FK506 binding protein 1B, 12.6 kDa	NM_004116
FKBP3__________-1A-1a	FKBP3	FK506 binding protein 3, 25kDa	NM_002013
FKBP4__________-1A-1a	FKBP4	FK506 binding protein 4, 59kDa	NM_002014
FKBP5__________-1A-1a	FKBP5	FK506 binding protein 5	NM_004117
FKBP8__________-1A-1a	FKBP8	FK506 binding protein 8, 38kDa	NM_012181
FKSG17_________-1A-1a	FKSG17	FKSG17	NM_032031
FLN29__________-1A-1a	FLN29	FLN29 gene product	NM_006700
FLOT1__________-1A-1a	FLOT1	flotillin 1	NM_005803
FLT1___________-1A-1a	FLT1	fms-related tyrosine kinase 1 (vascular endothelial growth factor/vascular permeability factor receptor)	NM_002019
FLT3___________-1A-1a	FLT3	fms-related tyrosine kinase 3	NM_004119
FN5____________-1A-1a	FN5	FN5 protein	NM_020179
FOLR2__________-1A-1a	FOLR2	folate receptor 2 (fetal)	NM_000803
FST____________-1A-1a	FST	follistatin	NM_006350
FSTL1__________-1A-1a	FSTL1	follistatin-like 1	NM_007085
FSTL3__________-1A-1a	FSTL3	follistatin-like 3 (secreted glycoprotein)	NM_005860
FOXC1__________-1A-1a	FOXC1	forkhead box C1	NM_001453
FTHFD__________-1A-1a	FTHFD	formyltetrahydrofolate dehydrogenase	NM_012190
FOSL1__________-1A-1a	FOSL1	FOS-like antigen 1	NM_005438
FHL1___________-1A-1a	FHL1	four and a half LIM domains 1	NM_001449
FHL2___________-1A-1a	FHL2	four and a half LIM domains 2	NM_001450
FHL3___________-1A-1a	FHL3	four and a half LIM domains 3	NM_004468
FXR1___________-1A-1a	FXR1	fragile X mental retardation, autosomal homolog 1	NM_005087
FXR2___________-1A-1a	FXR2	fragile X mental retardation, autosomal homolog 2	NM_004860
FREQ___________-1A-1a	FREQ	frequenin homolog (Drosophila)	NM_014286
FRDA___________-1A-1a	FRDA	Friedreich ataxia	NM_000144
FZD7___________-1A-1a	FZD7	frizzled homolog 7 (Drosophila)	NM_003507
FRZB___________-1A-1a	FRZB	frizzled-related protein	NM_001463
FTSJ1__________-1A-1a	FTSJ1	FtsJ homolog 1 (E. coli)	NM_012280
FTSJ3__________-1A-1a	FTSJ3	FtsJ homolog 3 (E. coli)	NM_017647
FUT3___________-1A-1a	FUT3	fucosyltransferase 3 (galactoside 3(4)-L-fucosyltransferase, Lewis blood group included)	NM_000149
FKRP___________-1A-1a	FKRP	fukutin-related protein	NM_024301
FLJ10648_______-1A-1a	FLJ10648	function unknown protein 1	NM_018167
FXYD1__________-1A-1a	FXYD1	FXYD domain containing ion transport regulator 1 (phospholemman)	NM_005031
FXYD2__________-1A-1a	FXYD2	FXYD domain containing ion transport regulator 2	NM_001680
GAGEB1_________-1A-1a	GAGEB1	G antigen, family B, 1 (prostate associated)	NM_003785
GAGED2_________-1A-1a	GAGED2	G antigen, family D, 2	NM_020411
GPR10__________-1A-1a	GPR10	G protein-coupled receptor 10	NM_004248
GPR105_________-1A-1a	GPR105	G protein-coupled receptor 105	NM_014879
GPR116_________-1A-1a	GPR116	G protein-coupled receptor 116	NM_015234
GPR24__________-1A-1a	GPR24	G protein-coupled receptor 24	NM_005297
GPR3___________-1A-1a	GPR3	G protein-coupled receptor 3	NM_005281
GPR31__________-1A-1a	GPR31	G protein-coupled receptor 31	NM_005299
GPR32__________-1A-1a	GPR32	G protein-coupled receptor 32	NM_001506
GPR34__________-1A-1a	GPR34	G protein-coupled receptor 34	NM_005300
GPR38__________-1A-1a	GPR38	G protein-coupled receptor 38	NM_001507
GPR39__________-1A-1a	GPR39	G protein-coupled receptor 39	NM_001508
GPR49__________-1A-1a	GPR49	G protein-coupled receptor 49	NM_003667
GPR50__________-1A-1a	GPR50	G protein-coupled receptor 50	NM_004224
GPR51__________-1A-1a	GPR51	G protein-coupled receptor 51	NM_005458
GPR54__________-1A-1a	GPR54	G protein-coupled receptor 54	NM_032551
GPR72__________-1A-1a	GPR72	G protein-coupled receptor 72	NM_016540
GPR84__________-1A-1a	GPR84	G protein-coupled receptor 84	NM_020370
GPR85__________-1A-1a	GPR85	G protein-coupled receptor 85	NM_018970
GPR87__________-1A-1a	GPR87	G protein-coupled receptor 87	NM_023915
GPR92__________-1A-1a	GPR92	G protein-coupled receptor 92	NM_020400
GPRK6__________-1A-1a	GPRK6	G protein-coupled receptor kinase 6	NM_002082
GPRC5B_________-1A-1a	GPRC5B	G protein-coupled receptor, family C, group 5, member B	NM_016235
GPRC5C_________-1A-1a	GPRC5C	G protein-coupled receptor, family C, group 5, member C	NM_022036
GPRC5D_________-1A-1a	GPRC5D	G protein-coupled receptor, family C, group 5, member D	NM_018654
GSPT1__________-1A-1a	GSPT1	G1 to S phase transition 1	NM_002094
GABPA__________-1A-1a	GABPA	GA binding protein transcription factor, alpha subunit 60kDa	NM_002040
GABARAP________-1A-1a	GABARAP	GABA(A) receptor-associated protein	NM_007278
GABRA3_________-1A-1a	GABRA3	gamma-aminobutyric acid (GABA) A receptor, alpha 3	NM_000808
GABRE__________-1A-1a	GABRE	gamma-aminobutyric acid (GABA) A receptor, epsilon	NM_004961
GABRR2_________-1A-1a	GABRR2	gamma-aminobutyric acid (GABA) receptor, rho 2	NM_002043
GABRQ__________-1A-1a	GABRQ	gamma-aminobutyric acid (GABA) receptor, theta	NM_018558
GJA1___________-1A-1a	GJA1	gap junction protein, alpha 1, 43kDa (connexin 43)	NM_000165
GJA10__________-1A-1a	GJA10	gap junction protein, alpha 10, 59kDa	NM_030772
GJA3___________-1A-1a	GJA3	gap junction protein, alpha 3, 46kDa (connexin 46)	NM_021954
GJA4___________-1A-1a	GJA4	gap junction protein, alpha 4, 37kDa (connexin 37)	NM_002060
GJA5___________-1A-1a	GJA5	gap junction protein, alpha 5, 40kDa (connexin 40)	NM_005266
GJA7___________-1A-1a	GJA7	gap junction protein, alpha 7, 45kDa (connexin 45)	NM_005497
GJA8___________-1A-1a	GJA8	gap junction protein, alpha 8, 50kDa (connexin 50)	NM_005267
GJB2___________-1A-1a	GJB2	gap junction protein, beta 2, 26kDa (connexin 26)	NM_004004
GJB3___________-1A-1a	GJB3	gap junction protein, beta 3, 31kDa (connexin 31)	NM_024009
GJB5___________-1A-1a	GJB5	gap junction protein, beta 5 (connexin 31.1)	NM_005268
GJB6___________-1A-1a	GJB6	gap junction protein, beta 6 (connexin 30)	NM_006783
GATA1__________-1A-1a	GATA1	GATA binding protein 1 (globin transcription factor 1)	NM_002049
GATA3__________-1A-1a	GATA3	GATA binding protein 3	NM_002051
GATA4__________-1A-1a	GATA4	GATA binding protein 4	NM_002052
GATA6__________-1A-1a	GATA6	GATA binding protein 6	NM_005257
GCN1L1_________-1A-1a	GCN1L1	GCN1 general control of amino-acid synthesis 1-like 1 (yeast)
GCN5L1_________-1A-1a	GCN5L1	GCN5 general control of amino-acid synthesis 5-like 1 (yeast)	NM_001487
GFRA3__________-1A-1a	GFRA3	GDNF family receptor alpha 3	NM_001496
GDI1___________-1A-1a	GDI1	GDP dissociation inhibitor 1	NM_001493
FLJ11320_______-1A-1a	FLJ11320	GDP-fucose transporter 1	NM_018389
HSA250839______-1A-1a	HSA250839	gene for serine/threonine protein kinase	NM_018401
GTF2A1_________-1A-1a	GTF2A1	general transcription factor IIA, 1, 19/37kDa	NM_015859
GTF2F2_________-1A-1a	GTF2F2	general transcription factor IIF, polypeptide 2, 30kDa	NM_004128
GTF3C1_________-1A-1a	GTF3C1	general transcription factor IIIC, polypeptide 1, alpha 220kDa	NM_001520
GHRL___________-1A-1a	GHRL	ghrelin precursor	NM_016362
GL004__________-1A-1a	GL004	GL004 protein	NM_020194
GMFB___________-1A-1a	GMFB	glia maturation factor, beta	NM_004124
GFAP___________-1A-1a	GFAP	glial fibrillary acidic protein	NM_002055
GBAS___________-1A-1a	GBAS	glioblastoma amplified sequence	NM_001483
GLTSCR2________-1A-1a	GLTSCR2	glioma tumor suppressor candidate region gene 2	NM_015710
GMEB1__________-1A-1a	GMEB1	glucocorticoid modulatory element binding protein 1	NM_006582
GRLF1__________-1A-1a	GRLF1	glucocorticoid receptor DNA binding factor 1	NM_004491
GPI____________-1A-1a	GPI	glucose phosphate isomerase	NM_000175
GRP58__________-1A-1a	GRP58	glucose regulated protein, 58kDa	NM_005313
G6PD___________-1A-1a	G6PD	glucose-6-phosphate dehydrogenase	NM_000402
GAA____________-1A-1a	GAA	glucosidase, alpha; acid (Pompe disease, glycogen storage disease type II)	NM_000152
GBA3___________-1A-1a	GBA3	glucosidase, beta, acid 3 (cytosolic)	NM_020973
GUSB___________-1A-1a	GUSB	glucuronidase, beta	NM_000181
GRM2___________-1A-1a	GRM2	glutamate receptor, metabotropic 2	NM_000839
GLUL___________-1A-1a	GLUL	glutamate-ammonia ligase (glutamine synthase)	NM_002065
GOT1___________-1A-1a	GOT1	glutamic-oxaloacetic transaminase 1, soluble (aspartate aminotransferase 1)	NM_002079
GOT2___________-1A-1a	GOT2	glutamic-oxaloacetic transaminase 2, mitochondrial (aspartate aminotransferase 2)	NM_002080
GPT____________-1A-1a	GPT	glutamic-pyruvate transaminase (alanine aminotransferase)	NM_005309
GFPT2__________-1A-1a	GFPT2	glutamine-fructose-6-phosphate transaminase 2	NM_005110
GPX1___________-1A-1a	GPX1	glutathione peroxidase 1	NM_000581
GPX2___________-1A-1a	GPX2	glutathione peroxidase 2 (gastrointestinal)	NM_002083
GPX3___________-1A-1a	GPX3	glutathione peroxidase 3 (plasma)	NM_002084
GPX4___________-1A-1a	GPX4	glutathione peroxidase 4 (phospholipid hydroperoxidase)	NM_002085
GPX5___________-1A-1a	GPX5	glutathione peroxidase 5 (epididymal androgen-related protein)	NM_001509
GPX5___________-2A-1a	GPX5	glutathione peroxidase 5 (epididymal androgen-related protein)	NM_001509
GPX5___________-3A-1a	GPX5	glutathione peroxidase 5 (epididymal androgen-related protein)	NM_001509
GSTM3__________-1A-1a	GSTM3	glutathione S-transferase M3 (brain)	NM_000849
GSTP1__________-1A-1a	GSTP1	glutathione S-transferase pi	NM_000852
LOC51064_______-1A-1a	LOC51064	glutathione S-transferase subunit 13 homolog	NM_015917
GSTTLP28_______-1A-1a	GSTTLp28	glutathione-S-transferase like; glutathione transferase omega	NM_004832
GAPD___________-1A-1a	GAPD	glyceraldehyde-3-phosphate dehydrogenase	NM_002046
GPD1___________-1A-1a	GPD1	glycerol-3-phosphate dehydrogenase 1 (soluble)	NM_005276
GATM___________-1A-1a	GATM	glycine amidinotransferase (L-arginine:glycine amidinotransferase)	NM_001482
GLRA2__________-1A-1a	GLRA2	glycine receptor, alpha 2	NM_002063
GSK3A__________-1A-1a	GSK3A	glycogen synthase kinase 3 alpha	NM_019884
GYG2___________-1A-1a	GYG2	glycogenin 2	NM_003918
GYPC___________-1A-1a	GYPC	glycophorin C (Gerbich blood group)	NM_002101
GPNMB__________-1A-1a	GPNMB	glycoprotein (transmembrane) nmb	NM_002510
GARP___________-1A-1a	GARP	glycoprotein A repetitions predominant	NM_005512
GPA33__________-1A-1a	GPA33	glycoprotein A33 (transmembrane)	NM_005814
GP1BA__________-1A-1a	GP1BA	glycoprotein Ib (platelet), alpha polypeptide	NM_000173
GLO1___________-1A-1a	GLO1	glyoxalase I	NM_006708
GPC1___________-1A-1a	GPC1	glypican 1	NM_002081
GNAS___________-1A-1a	GNAS	GNAS complex locus	NM_000516
GGA2___________-1A-1a	GGA2	golgi associated, gamma adaptin ear containing, ARF binding protein 2	NM_015044
GOLGA3_________-1A-1a	GOLGA3	golgi autoantigen, golgin subfamily a, 3	NM_005895
GOLGA5_________-1A-1a	GOLGA5	golgi autoantigen, golgin subfamily a, 5	NM_005113
GOLPH2_________-1A-1a	GOLPH2	golgi phosphoprotein 2	NM_016548
GRN____________-1A-1a	GRN	granulin	NM_002087
GZMB___________-1A-1a	GZMB	granzyme B (granzyme 2, cytotoxic T-lymphocyte-associated serine esterase 1)	NM_004131
GREB1__________-1A-1a	GREB1	GREB1 protein	NM_014668
GAS6___________-1A-1a	GAS6	growth arrest-specific 6	NM_000820
GAP43__________-1A-1a	GAP43	growth associated protein 43	NM_002045
GDF2___________-1A-1a	GDF2	growth differentiation factor 2	NM_016204
GDF8___________-1A-1a	GDF8	growth differentiation factor 8	NM_005259
GFI1B__________-1A-1a	GFI1B	growth factor independent 1B (potential regulator of CDKN1A, translocated in CML)	NM_004188
GRB2___________-1A-1a	GRB2	growth factor receptor-bound protein 2	NM_002086
GRB7___________-1A-1a	GRB7	growth factor receptor-bound protein 7	NM_005310
GS3955_________-1A-1a	GS3955	GS3955 protein	NM_021643
GTPBP2_________-1A-1a	GTPBP2	GTP binding protein 2	NM_019096
LOC51128_______-1A-1a	LOC51128	GTP-binding protein Sara	NM_016103
GNA11__________-1A-1a	GNA11	guanine nucleotide binding protein (G protein), alpha 11 (Gq class)	NM_002067
GNA13__________-1A-1a	GNA13	guanine nucleotide binding protein (G protein), alpha 13	NM_006572
GNAO1__________-1A-1a	GNAO1	guanine nucleotide binding protein (G protein), alpha activating activity polypeptide O	NM_020988
GNAI1__________-1A-1a	GNAI1	guanine nucleotide binding protein (G protein), alpha inhibiting activity polypeptide 1	NM_002069
GNAI2__________-1A-1a	GNAI2	guanine nucleotide binding protein (G protein), alpha inhibiting activity polypeptide 2	NM_002070
GNAI3__________-1A-1a	GNAI3	guanine nucleotide binding protein (G protein), alpha inhibiting activity polypeptide 3	NM_006496
GNB5___________-1A-1a	GNB5	guanine nucleotide binding protein (G protein), beta 5	NM_006578
GNB1___________-1A-1a	GNB1	guanine nucleotide binding protein (G protein), beta polypeptide 1	NM_002074
GNB1L__________-1A-1a	GNB1L	guanine nucleotide binding protein (G protein), beta polypeptide 1-like	NM_053004
GNB2___________-1A-1a	GNB2	guanine nucleotide binding protein (G protein), beta polypeptide 2	NM_005273
GNB3___________-1A-1a	GNB3	guanine nucleotide binding protein (G protein), beta polypeptide 3	NM_002075
GNG5___________-1A-1a	GNG5	guanine nucleotide binding protein (G protein), gamma 5	NM_005274
GNG7___________-1A-1a	GNG7	guanine nucleotide binding protein (G protein), gamma 7	NM_005145
GNGT1__________-1A-1a	GNGT1	guanine nucleotide binding protein (G protein), gamma transducing activity polypeptide 1	NM_021955
GNG13__________-1A-1a	GNG13	guanine nucleotide binding protein 13, gamma	NM_016541
GNB4___________-1A-1a	GNB4	guanine nucleotide binding protein beta subunit 4	NM_021629
GBP1___________-1A-1a	GBP1	guanylate binding protein 1, interferon-inducible, 67kDa	NM_002053
GUK1___________-1A-1a	GUK1	guanylate kinase 1	NM_000858
GW128__________-1A-1a	GW128	GW128 protein	NM_014052
HF1____________-1A-1a	HF1	H factor 1 (complement)	NM_000186
H2AFZ__________-1A-1a	H2AFZ	H2A histone family, member Z	NM_002106
HCCA2__________-1A-1a	HCCA2	HCCA2 protein	NM_053005
ZF_____________-1A-1a	ZF	HCF-binding transcription factor Zhangfei	NM_021212
HSPB1__________-1A-1a	HSPB1	heat shock 27kDa protein 1	NM_001540
HSPD1__________-1A-1a	HSPD1	heat shock 60kDa protein 1 (chaperonin)	NM_002156
HSPA2__________-1A-1a	HSPA2	heat shock 70kDa protein 2	NM_021979
HSPA5__________-1A-1a	HSPA5	heat shock 70kDa protein 5 (glucose-regulated protein, 78kDa)	NM_005347
HSPA6__________-1A-1a	HSPA6	heat shock 70kDa protein 6 (HSP70B')	NM_002155
HSPA8__________-1A-1a	HSPA8	heat shock 70kDa protein 8	NM_006597
HSPCA__________-1A-1a	HSPCA	heat shock 90kDa protein 1, alpha	NM_005348
HSPCB__________-1A-1a	HSPCB	heat shock 90kDa protein 1, beta	NM_007355
APG-1__________-1A-1a	APG-1	heat shock protein (hsp110 family)	NM_014278
TRAP1__________-1A-1a	TRAP1	heat shock protein 75	NM_016292
HELZ___________-1A-1a	HELZ	helicase with zinc finger domain	NM_014877
HN1____________-1A-1a	HN1	hematological and neurological expressed 1	NM_016185
HPIP___________-1A-1a	HPIP	hematopoietic PBX-interacting protein	NM_020524
HEBP2__________-1A-1a	HEBP2	heme binding protein 2	NM_014320
HMOX1__________-1A-1a	HMOX1	heme oxygenase (decycling) 1	NM_002133
HRI____________-1A-1a	HRI	heme-regulated initiation factor 2-alpha kinase	NM_014413
HBD____________-1A-1a	HBD	hemoglobin, delta	NM_000519
HS3ST1_________-1A-1a	HS3ST1	heparan sulfate (glucosamine) 3-O-sulfotransferase 1	NM_005114
HS3ST2_________-1A-1a	HS3ST2	heparan sulfate (glucosamine) 3-O-sulfotransferase 2	NM_006043
HS3ST3A1_______-1A-1a	HS3ST3A1	heparan sulfate (glucosamine) 3-O-sulfotransferase 3A1	NM_006042
HS3ST3B1_______-1A-1a	HS3ST3B1	heparan sulfate (glucosamine) 3-O-sulfotransferase 3B1	NM_006041
HSPG2__________-1A-1a	HSPG2	heparan sulfate proteoglycan 2 (perlecan)	NM_005529
DIPA___________-1A-1a	DIPA	hepatitis delta antigen-interacting protein A	NM_006848
LOC63928_______-1A-1a	LOC63928	hepatocellular carcinoma antigen gene 520	NM_022097
HCCA3__________-1A-1a	HCCA3	hepatocellular carcinoma susceptibility protein	NM_020232
HCA112_________-1A-1a	HCA112	hepatocellular carcinoma-associated antigen 112	NM_018487
HDGF___________-1A-1a	HDGF	hepatoma-derived growth factor (high-mobility group protein 1-like)	NM_004494
HNRPAB_________-1A-1a	HNRPAB	heterogeneous nuclear ribonucleoprotein A/B	NM_004499
HNRPA1_________-1A-1a	HNRPA1	heterogeneous nuclear ribonucleoprotein A1	NM_002136
HNRPC__________-1A-1a	HNRPC	heterogeneous nuclear ribonucleoprotein C (C1/C2)	NM_004500
HNRPDL_________-1A-1a	HNRPDL	heterogeneous nuclear ribonucleoprotein D-like	NM_031372
HNRPF__________-1A-1a	HNRPF	heterogeneous nuclear ribonucleoprotein F	NM_004966
HNRPH2_________-1A-1a	HNRPH2	heterogeneous nuclear ribonucleoprotein H2 (H')	NM_019597
HNRPH3_________-1A-1a	HNRPH3	heterogeneous nuclear ribonucleoprotein H3 (2H9)	NM_012207
HK2____________-1A-1a	HK2	hexokinase 2	NM_000189
HEXA___________-1A-1a	HEXA	hexosaminidase A (alpha polypeptide)	NM_000520
HEXB___________-1A-1a	HEXB	hexosaminidase B (beta polypeptide)	NM_000521
HGFAC__________-1A-1a	HGFAC	HGF activator	NM_001528
HDLBP__________-1A-1a	HDLBP	high density lipoprotein binding protein (vigilin)	NM_005336
HMGB1__________-1A-1a	HMGB1	high-mobility group box 1	NM_002128
HMGB3__________-1A-1a	HMGB3	high-mobility group box 3	NM_005342
HMGN2__________-1A-1a	HMGN2	high-mobility group nucleosomal binding domain 2	NM_005517
HMGN1__________-1A-1a	HMGN1	high-mobility group nucleosome binding domain 1	NM_004965
HNMT___________-1A-1a	HNMT	histamine N-methyltransferase	NM_006895
HRH2___________-1A-1a	HRH2	histamine receptor H2	NM_022304
HRC____________-1A-1a	HRC	histidine rich calcium binding protein	NM_002152
HARS___________-1A-1a	HARS	histidyl-tRNA synthetase	NM_002109
HIST1H1T_______-1A-1a	HIST1H1T	histone 1, H1t	NM_005323
HDAC11_________-1A-1a	HDAC11	histone deacetylase 11	NM_024827
HDAC2__________-1A-1a	HDAC2	histone deacetylase 2	NM_001527
HDAC3__________-1A-1a	HDAC3	histone deacetylase 3	NM_003883
HDAC6__________-1A-1a	HDAC6	histone deacetylase 6	NM_006044
HDAC9__________-1A-1a	HDAC9	histone deacetylase 9	NM_014707
BAT3___________-1A-1a	BAT3	HLA-B associated transcript 3	NM_004639
HLA-G__________-1A-1a	HLA-G	HLA-G histocompatibility antigen, class I, G	NM_002127
HRMT1L1________-1A-1a	HRMT1L1	HMT1 hnRNP methyltransferase-like 1 (S. cerevisiae)	NM_001535
HRMT1L2________-1A-1a	HRMT1L2	HMT1 hnRNP methyltransferase-like 2 (S. cerevisiae)	NM_001536
HOXA1__________-1A-1a	HOXA1	homeo box A1	NM_005522
HOXB8__________-1A-1a	HOXB8	homeo box B8	NM_024016
HOXC8__________-1A-1a	HOXC8	homeo box C8	NM_022658
HOXD13_________-1A-1a	HOXD13	homeo box D13	NM_000523
HLXB9__________-1A-1a	HLXB9	homeo box HB9	NM_005515
HOMER2_________-1A-1a	HOMER2	homer homolog 2 (Drosophila)	NM_004839
RICH1__________-1A-1a	RICH1	homolog of rat nadrin	NM_018054
TOM7___________-1A-1a	TOM7	homolog of Tom7 (S. cerevisiae)	NM_019059
HOOK2__________-1A-1a	HOOK2	hook2 protein	NM_013312
HCFC1__________-1A-1a	HCFC1	host cell factor C1 (VP16-accessory protein)	NM_005334
HP1-BP74_______-1A-1a	HP1-BP74	HP1-BP74	NM_016287
LOC51202_______-1A-1a	LOC51202	hqp0256 protein	NM_016355
HRASLS_________-1A-1a	HRASLS	HRAS-like suppressor	NM_020386
HAX1___________-1A-1a	HAX1	HS1 binding protein	NM_006118
HSPC009________-1A-1a	HSPC009	HSPC009 protein	NM_014019
HSPC055________-1A-1a	HSPC055	HSPC055 protein	NM_014153
HSPC063________-1A-1a	HSPC063	HSPC063 protein	NM_014155
HSPC072________-1A-1a	HSPC072	HSPC072 protein	NM_014162
HSPC128________-1A-1a	HSPC128	HSPC128 protein	NM_014167
HSPC135________-1A-1a	HSPC135	HSPC135 protein	NM_014170
HSPC142________-1A-1a	HSPC142	HSPC142 protein	NM_014173
HSPC171________-1A-1a	HSPC171	HSPC171 protein	NM_014187
HSPC230________-1A-1a	HSPC230	HSPC230 gene	NM_016487
HT001__________-1A-1a	HT001	HT001 protein	NM_014065
HIVEP2_________-1A-1a	HIVEP2	human immunodeficiency virus type I enhancer binding protein 2	NM_006734
HD_____________-1A-1a	HD	huntingtin (Huntington disease)	NM_002111
HYPK___________-1A-1a	HYPK	Huntingtin interacting protein K	NM_016400
HAS1___________-1A-1a	HAS1	hyaluronan synthase 1	NM_001523
HMMR___________-1A-1a	HMMR	hyaluronan-mediated motility receptor (RHAMM)	NM_012484
HADHA__________-1A-1a	HADHA	hydroxyacyl-Coenzyme A dehydrogenase/3-ketoacyl-Coenzyme A thiolase/enoyl-Coenzyme A hydratase	NM_000182
HADHB__________-1A-1a	HADHB	hydroxyacyl-Coenzyme A dehydrogenase/3-ketoacyl-Coenzyme A thiolase/enoyl-Coenzyme A hydratase	NM_000183
HSD11B2________-1A-1a	HSD11B2	hydroxysteroid (11-beta) dehydrogenase 2	NM_000196
HSD17B12_______-1A-1a	HSD17B12	hydroxysteroid (17-beta) dehydrogenase 12	NM_016142
HCN1___________-1A-1a	HCN1	hyperpolarization activated cyclic nucleotide-gated potassium channel 1
HCN2___________-1A-1a	HCN2	hyperpolarization activated cyclic nucleotide-gated potassium channel 2	NM_001194
HCN4___________-1A-1a	HCN4	hyperpolarization activated cyclic nucleotide-gated potassium channel 4	NM_005477
HCRTR1_________-1A-1a	HCRTR1	hypocretin (orexin) receptor 1	NM_001525
BC008967_______-1A-1a	BC008967	hypothetical gene BC008967
LOC91585_______-1A-1a	LOC91585	hypothetical gene supported by AK054742; AK056642; BC009111
LOC57149_______-1A-1a	LOC57149	hypothetical protein A-211C6.1
ASH1___________-1A-1a	ASH1	hypothetical protein ASH1	NM_018489
LOC90632_______-1A-1a	LOC90632	hypothetical protein BC008632
DJ159A19.3_____-1A-1a	DJ159A19.3	hypothetical protein DJ159A19.3	NM_015699
DJ328E19.C1.1__-1A-1a	DJ328E19.C1.1	hypothetical protein DJ328E19.C1.1	NM_015383
DJ971N18.2_____-1A-1a	DJ971N18.2	hypothetical protein DJ971N18.2	NM_021156
DKFZP434B227___-1A-1a	DKFZp434B227	hypothetical protein DKFZp434B227	NM_032263
FBXO13_________-1A-1a	FBXO13	hypothetical protein DKFZp434C1715 similar to f-box only protein 13
DKFZP434H2215__-1A-1a	DKFZp434H2215	hypothetical protein DKFZp434H2215	NM_017559
DKFZP434N074___-1A-1a	DKFZp434N074	hypothetical protein DKFZp434N074	NM_017539
DKFZP547A023___-1A-1a	DKFZp547A023	hypothetical protein DKFZp547A023	NM_018704
DKFZP547G183___-1A-1a	DKFZp547G183	hypothetical protein DKFZp547G183	NM_018705
DKFZP547O146___-1A-1a	DKFZp547O146	hypothetical protein DKFZp547O146	NM_020224
DKFZP761P1010__-1A-1a	DKFZp761P1010	hypothetical protein DKFZp761P1010	NM_018423
FLJ10038_______-1A-1a	FLJ10038	hypothetical protein FLJ10038	NM_017976
FLJ10099_______-1A-1a	FLJ10099	hypothetical protein FLJ10099	NM_017994
FLJ10110_______-1A-1a	FLJ10110	hypothetical protein FLJ10110	NM_017998
FLJ10140_______-1A-1a	FLJ10140	hypothetical protein FLJ10140	NM_018006
FLJ10157_______-1A-1a	FLJ10157	hypothetical protein FLJ10157	NM_018012
FLJ10201_______-1A-1a	FLJ10201	hypothetical protein FLJ10201	NM_018023
FLJ10201_______-1B-1a	FLJ10201	hypothetical protein FLJ10201	NM_018023
FLJ10244_______-1A-1a	FLJ10244	hypothetical protein FLJ10244	NM_018037
FLJ10276_______-1A-1a	FLJ10276	hypothetical protein FLJ10276	NM_018045
FLJ10307_______-1A-1a	FLJ10307	hypothetical protein FLJ10307	NM_018053
FLJ10326_______-1A-1a	FLJ10326	hypothetical protein FLJ10326	NM_018060
FLJ10404_______-1A-1a	FLJ10404	hypothetical protein FLJ10404	NM_019057
FLJ10432_______-1A-1a	FLJ10432	hypothetical protein FLJ10432	NM_019070
FLJ10565_______-1A-1a	FLJ10565	hypothetical protein FLJ10565	NM_018140
FLJ10713_______-1A-1a	FLJ10713	hypothetical protein FLJ10713	NM_018189
FLJ10786_______-1A-1a	FLJ10786	hypothetical protein FLJ10786	NM_018219
FLJ10876_______-1A-1a	FLJ10876	hypothetical protein FLJ10876	NM_018254
FLJ10901_______-1A-1a	FLJ10901	hypothetical protein FLJ10901	NM_018265
FLJ10948_______-1A-1a	FLJ10948	hypothetical protein FLJ10948	NM_018281
FLJ10956_______-1A-1a	FLJ10956	hypothetical protein FLJ10956	NM_018283
FLJ10979_______-1A-1a	FLJ10979	hypothetical protein FLJ10979	NM_018289
FLJ10996_______-1A-1a	FLJ10996	hypothetical protein FLJ10996	NM_019044
FLJ11004_______-1A-1a	FLJ11004	hypothetical protein FLJ11004	NM_018296
FLJ11017_______-1A-1a	FLJ11017	hypothetical protein FLJ11017	NM_018302
FLJ11151_______-1A-1a	FLJ11151	hypothetical protein FLJ11151
FLJ11193_______-1A-1a	FLJ11193	hypothetical protein FLJ11193	NM_018356
FLJ11220_______-1A-1a	FLJ11220	hypothetical protein FLJ11220	NM_018364
FLJ11240_______-1A-1a	FLJ11240	hypothetical protein FLJ11240	NM_018368
FLJ11259_______-1A-1a	FLJ11259	hypothetical protein FLJ11259	NM_018370
FLJ11273_______-1A-1a	FLJ11273	hypothetical protein FLJ11273	NM_018374
FLJ11275_______-1A-1a	FLJ11275	hypothetical protein FLJ11275	NM_018376
FLJ11280_______-1A-1a	FLJ11280	hypothetical protein FLJ11280	NM_018379
FLJ11348_______-1A-1a	FLJ11348	hypothetical protein FLJ11348	NM_018395
FLJ11588_______-1A-1a	FLJ11588	hypothetical protein FLJ11588	NM_024603
FLJ11736_______-1A-1a	FLJ11736	hypothetical protein FLJ11736	NM_024972
FLJ11827_______-1A-1a	FLJ11827	hypothetical protein FLJ11827	NM_025093
FLJ11939_______-1A-1a	FLJ11939	hypothetical protein FLJ11939	NM_024679
FLJ12076_______-1A-1a	FLJ12076	hypothetical protein FLJ12076	NM_025187
FLJ12078_______-1A-1a	FLJ12078	hypothetical protein FLJ12078	NM_024977
FLJ12089_______-1A-1a	FLJ12089	hypothetical protein FLJ12089	NM_024552
FLJ12132_______-1A-1a	FLJ12132	hypothetical protein FLJ12132	NM_024980
FLJ12193_______-1A-1a	FLJ12193	hypothetical protein FLJ12193
FLJ12377_______-1A-1a	FLJ12377	hypothetical protein FLJ12377	NM_024989
FLJ12517_______-1A-1a	FLJ12517	hypothetical protein FLJ12517	NM_023007
FLJ12529_______-1A-1a	FLJ12529	hypothetical protein FLJ12529	NM_024811
FLJ12547_______-1A-1a	FLJ12547	hypothetical protein FLJ12547	NM_024992
FLJ12571_______-1A-1a	FLJ12571	hypothetical protein FLJ12571	NM_024926
FLJ12592_______-1A-1a	FLJ12592	hypothetical protein FLJ12592	NM_032169
FLJ12649_______-1A-1a	FLJ12649	hypothetical protein FLJ12649	XM_291344
FLJ12687_______-1A-1a	FLJ12687	hypothetical protein FLJ12687	NM_024917
AGO3___________-1A-1a	AGO3	hypothetical protein FLJ12765	NM_024852
FLJ12806_______-1A-1a	FLJ12806	hypothetical protein FLJ12806	NM_022831
FLJ12983_______-1A-1a	FLJ12983	hypothetical protein FLJ12983	NM_024856
FLJ13063_______-1A-1a	FLJ13063	hypothetical protein FLJ13063
FLJ13081_______-1A-1a	FLJ13081	hypothetical protein FLJ13081	NM_024834
FLJ13150_______-1A-1a	FLJ13150	hypothetical protein FLJ13150	NM_024813
FLJ13154_______-1A-1a	FLJ13154	hypothetical protein FLJ13154	NM_024598
FLJ13262_______-1A-1a	FLJ13262	hypothetical protein FLJ13262	NM_024914
FLJ13265_______-1A-1a	FLJ13265	hypothetical protein FLJ13265	NM_024877
FLJ13273_______-1A-1a	FLJ13273	hypothetical protein FLJ13273	NM_024751
FLJ13315_______-1A-1a	FLJ13315	hypothetical protein FLJ13315	NM_025005
FLJ13593_______-1A-1a	FLJ13593	hypothetical protein FLJ13593
FLJ13621_______-1A-1a	FLJ13621	hypothetical protein FLJ13621	NM_025009
FLJ13639_______-1A-1a	FLJ13639	hypothetical protein FLJ13639	NM_024705
FLJ13855_______-1A-1a	FLJ13855	hypothetical protein FLJ13855	NM_023079
FLJ13881_______-1A-1a	FLJ13881	hypothetical protein FLJ13881	NM_024729
FLJ13955_______-1A-1a	FLJ13955	hypothetical protein FLJ13955	NM_024759
FLJ14009_______-1A-1a	FLJ14009	hypothetical protein FLJ14009	NM_024760
FLJ14050_______-1A-1a	FLJ14050	hypothetical protein FLJ14050	NM_024869
FLJ14082_______-1A-1a	FLJ14082	hypothetical protein FLJ14082	NM_025024
FLJ14117_______-1A-1a	FLJ14117	hypothetical protein FLJ14117	NM_022777
FLJ14146_______-1A-1a	FLJ14146	hypothetical protein FLJ14146	NM_024709
FLJ14249_______-1A-1a	FLJ14249	hypothetical protein FLJ14249 similar to HS1 binding protein 3	NM_022460
FLJ14299_______-1A-1a	FLJ14299	hypothetical protein FLJ14299	NM_025069
FLJ20003_______-1A-1a	FLJ20003	hypothetical protein FLJ20003	NM_017615
FLJ20010_______-1A-1a	FLJ20010	hypothetical protein FLJ20010	NM_019021
FLJ20040_______-1A-1a	FLJ20040	hypothetical protein FLJ20040	NM_018992
FLJ20079_______-1A-1a	FLJ20079	hypothetical protein FLJ20079	NM_017656
FLJ20147_______-1A-1a	FLJ20147	hypothetical protein FLJ20147	NM_017687
FLJ20152_______-1A-1a	FLJ20152	hypothetical protein FLJ20152	NM_019000
FLJ20208_______-1A-1a	FLJ20208	hypothetical protein FLJ20208	NM_017712
FLJ20232_______-1A-1a	FLJ20232	hypothetical protein FLJ20232	NM_019008
FLJ20244_______-1A-1a	FLJ20244	hypothetical protein FLJ20244	NM_017722
FLJ20274_______-1A-1a	FLJ20274	hypothetical protein FLJ20274
FLJ20306_______-1A-1a	FLJ20306	hypothetical protein FLJ20306	NM_017756
FLJ20356_______-1A-1a	FLJ20356	hypothetical protein FLJ20356	NM_018986
FLJ20401_______-1A-1a	FLJ20401	hypothetical protein FLJ20401	NM_017805
FLJ20519_______-1A-1a	FLJ20519	hypothetical protein FLJ20519	NM_017860
FLJ20574_______-1A-1a	FLJ20574	hypothetical protein FLJ20574	NM_017886
FLJ20580_______-1A-1a	FLJ20580	hypothetical protein FLJ20580	NM_017887
TSC____________-1A-1a	TSC	hypothetical protein FLJ20607	NM_017899
FLJ20641_______-1A-1a	FLJ20641	hypothetical protein FLJ20641	NM_017915
FLJ20712_______-1A-1a	FLJ20712	hypothetical protein FLJ20712	NM_017937
FLJ20920_______-1A-1a	FLJ20920	hypothetical protein FLJ20920	NM_025149
FLJ20972_______-1A-1a	FLJ20972	hypothetical protein FLJ20972	NM_025030
FLJ20986_______-1A-1a	FLJ20986	hypothetical protein FLJ20986	NM_024524
FLJ21047_______-1A-1a	FLJ21047	hypothetical protein FLJ21047	NM_024569
FLJ21062_______-1A-1a	FLJ21062	hypothetical protein FLJ21062	NM_024788
FLJ21079_______-1A-1a	FLJ21079	hypothetical protein FLJ21079	NM_024576
FLJ21103_______-1A-1a	FLJ21103	hypothetical protein FLJ21103	NM_024556
FLJ21125_______-1A-1a	FLJ21125	hypothetical protein FLJ21125	NM_024627
FLJ21159_______-1A-1a	FLJ21159	hypothetical protein FLJ21159	NM_024826
FLJ21172_______-1A-1a	FLJ21172	hypothetical protein FLJ21172	NM_024805
FLJ21415_______-1A-1a	FLJ21415	hypothetical protein FLJ21415	NM_024738
FLJ21777_______-1A-1a	FLJ21777	hypothetical protein FLJ21777
FLJ21816_______-1A-1a	FLJ21816	hypothetical protein FLJ21816
RGNEF__________-1A-1a	RGNEF	hypothetical protein FLJ21817 similar to Rhoip2	NM_022448
FLJ21877_______-1A-1a	FLJ21877	hypothetical protein FLJ21877	NM_022065
FLJ21901_______-1A-1a	FLJ21901	hypothetical protein FLJ21901	NM_024622
FLJ21919_______-1A-1a	FLJ21919	hypothetical protein FLJ21919	NM_023015
FLJ21924_______-1A-1a	FLJ21924	hypothetical protein FLJ21924	NM_024774
FLJ21939_______-1A-1a	FLJ21939	hypothetical protein FLJ21939 similar to 5-azacytidine induced gene 2	NM_022461
FLJ21963_______-1A-1a	FLJ21963	hypothetical protein FLJ21963	NM_024560
FLJ22056_______-1A-1a	FLJ22056	hypothetical protein FLJ22056	NM_022489
FLJ22060_______-1A-1a	FLJ22060	hypothetical protein FLJ22060	NM_024612
FLJ22169_______-1A-1a	FLJ22169	hypothetical protein FLJ22169	NM_024085
FLJ22184_______-1A-1a	FLJ22184	hypothetical protein FLJ22184	NM_025094
FLJ22329_______-1A-1a	FLJ22329	hypothetical protein FLJ22329	NM_024656
FLJ22347_______-1A-1a	FLJ22347	hypothetical protein FLJ22347	NM_022830
FLJ22405_______-1A-1a	FLJ22405	hypothetical protein FLJ22405	NM_022485
FLJ22582_______-1A-1a	FLJ22582	hypothetical protein FLJ22582	NM_025045
FLJ22655_______-1A-1a	FLJ22655	hypothetical protein FLJ22655	NM_024730
FLJ22794_______-1A-1a	FLJ22794	hypothetical protein FLJ22794	NM_022074
FLJ22938_______-1A-1a	FLJ22938	hypothetical protein FLJ22938	NM_024676
FLJ23027_______-1A-1a	FLJ23027	hypothetical protein FLJ23027
FLJ23056_______-1A-1a	FLJ23056	hypothetical protein FLJ23056	NM_024582
FLJ23071_______-1A-1a	FLJ23071	hypothetical protein FLJ23071
FLJ23119_______-1A-1a	FLJ23119	hypothetical protein FLJ23119	NM_024652
FLJ23209_______-1A-1a	FLJ23209	hypothetical protein FLJ23209	NM_024895
FLJ23233_______-1A-1a	FLJ23233	hypothetical protein FLJ23233	NM_024691
FLJ23322_______-1A-1a	FLJ23322	hypothetical protein FLJ23322	NM_024955
FLJ23445_______-1A-1a	FLJ23445	hypothetical protein FLJ23445	NM_025075
FLJ23548_______-1A-1a	FLJ23548	hypothetical protein FLJ23548	NM_024590
FLJ23558_______-1A-1a	FLJ23558	hypothetical protein FLJ23558
CG005__________-1A-1a	CG005	hypothetical protein from BCRA2 region
LOC57146_______-1A-1a	LOC57146	hypothetical protein from clone 24796
LOC58504_______-1A-1a	LOC58504	hypothetical protein from clones 23549 and 23762
H41____________-1A-1a	H41	hypothetical protein H41	NM_017548
HH114__________-1A-1a	HH114	hypothetical protein HH114	NM_032499
HSPC132________-1A-1a	HSPC132	hypothetical protein HSPC132	NM_016399
HSU79275_______-1A-1a	HSU79275	hypothetical protein HSU79275
IMAGE3455200___-1A-1a	IMAGE3455200	hypothetical protein IMAGE3455200	NM_024006
LOC51057_______-1A-1a	LOC51057	hypothetical protein LOC51057	NM_015910
LOC51059_______-1A-1a	LOC51059	hypothetical protein LOC51059	NM_015912
LOC51061_______-1A-1a	LOC51061	hypothetical protein LOC51061
LOC51234_______-1A-1a	LOC51234	hypothetical protein LOC51234	NM_016454
LOC51248_______-1A-1a	LOC51248	hypothetical protein LOC51248	NM_016484
LOC51255_______-1A-1a	LOC51255	hypothetical protein LOC51255	NM_016494
LOC51321_______-1A-1a	LOC51321	hypothetical protein LOC51321	NM_016627
LOC51321_______-2A-1a	LOC51321	hypothetical protein LOC51321	NM_016627
MGC10334_______-1A-1a	MGC10334	hypothetical protein MGC10334	NM_030575
MGC10433_______-1A-1a	MGC10433	hypothetical protein MGC10433	NM_024321
MGC10946_______-1A-1a	MGC10946	hypothetical protein MGC10946	NM_030572
MGC11242_______-1A-1a	MGC11242	hypothetical protein MGC11242	NM_024320
MGC11271_______-1A-1a	MGC11271	hypothetical protein MGC11271	NM_024323
MGC11308_______-1A-1a	MGC11308	hypothetical protein MGC11308	NM_032889
MGC11349_______-1A-1a	MGC11349	hypothetical protein MGC11349	NM_025112
MGC15416_______-1A-1a	MGC15416	hypothetical protein MGC15416	NM_032371
MGC16212_______-1A-1a	MGC16212	hypothetical protein MGC16212	NM_032769
MGC21854_______-1A-1a	MGC21854	hypothetical protein MGC21854	NM_052862
MGC2474________-1A-1a	MGC2474	hypothetical protein MGC2474	NM_023931
MGC2574________-1A-1a	MGC2574	hypothetical protein MGC2574	NM_024098
MGC2594________-1A-1a	MGC2594	hypothetical protein MGC2594	NM_024050
MGC2628________-1A-1a	MGC2628	hypothetical protein MGC2628	NM_024076
MGC2650________-1A-1a	MGC2650	hypothetical protein MGC2650	NM_024108
MGC2654________-1A-1a	MGC2654	hypothetical protein MGC2654
MGC2747________-1A-1a	MGC2747	hypothetical protein MGC2747	NM_024104
MGC2793________-1A-1a	MGC2793	hypothetical protein MGC2793	NM_145064
MGC2817________-1A-1a	MGC2817	hypothetical protein MGC2817	NM_032511
MGC3036________-1A-1a	MGC3036	hypothetical protein MGC3036	NM_023942
MGC3077________-1A-1a	MGC3077	hypothetical protein MGC3077	NM_024051
MGC3196________-1A-1a	MGC3196	hypothetical protein MGC3196	NM_024084
MGC31963_______-1A-1a	MGC31963	hypothetical protein MGC31963	NM_144580
MGC3262________-1A-1a	MGC3262	hypothetical protein MGC3262	NM_024029
MGC4614________-1A-1a	MGC4614	hypothetical protein MGC4614	NM_024294
MGC5242________-1A-1a	MGC5242	hypothetical protein MGC5242	NM_024033
MGC8721________-1A-1a	MGC8721	hypothetical protein MGC8721	NM_016127
PP2447_________-1A-1a	PP2447	hypothetical protein PP2447	NM_025204
PRO0899________-1A-1a	PRO0899	hypothetical protein PRO0899	NM_018565
PRO1488________-1A-1a	PRO1488	hypothetical protein PRO1488
PRO1843________-1A-1a	PRO1843	hypothetical protein PRO1843	NM_018507
PRO1847________-1A-1a	PRO1847	hypothetical protein PRO1847
PRO1966________-1A-1a	PRO1966	hypothetical protein PRO1966
PRO1995________-1A-1a	PRO1995	hypothetical protein PRO1995	NM_018612
PRO2015________-1A-1a	PRO2015	hypothetical protein PRO2015	NM_018512
PRO2268________-1A-1a	PRO2268	hypothetical protein PRO2268	NM_018520
PRO2831________-1A-1a	PRO2831	hypothetical protein PRO2831	NM_018540
PRO2958________-1A-1a	PRO2958	hypothetical protein PRO2958	NM_018546
PTD004_________-1A-1a	PTD004	hypothetical protein PTD004	NM_013341
HIF3A__________-1A-1a	HIF3A	hypoxia inducible factor 3, alpha subunit	NM_022462
HIF1A__________-1A-1a	HIF1A	hypoxia-inducible factor 1, alpha subunit (basic helix-loop-helix transcription factor)	NM_001530
IDUA___________-1A-1a	IDUA	iduronidase, alpha-L-	NM_000203
IFP38__________-1A-1a	IFP38	IFP38	NM_031943
Z39IG__________-1A-1a	Z39IG	Ig superfamily protein	NM_007268
IGHD___________-1A-1a	IGHD	immunoglobulin heavy constant delta
IGHM___________-1A-1a	IGHM	immunoglobulin heavy constant mu
IGHMBP2________-1A-1a	IGHMBP2	immunoglobulin mu binding protein 2	NM_002180
IGSF6__________-1A-1a	IGSF6	immunoglobulin superfamily, member 6	NM_005849
IGSF8__________-1A-1a	IGSF8	immunoglobulin superfamily, member 8	NM_052868
INHBA__________-1A-1a	INHBA	inhibin, beta A (activin A, activin AB alpha polypeptide)	NM_002192
ID1____________-1A-1a	ID1	inhibitor of DNA binding 1, dominant negative helix-loop-helix protein	NM_002165
ID2____________-1A-1a	ID2	inhibitor of DNA binding 2, dominant negative helix-loop-helix protein	NM_002166
ID3____________-1A-1a	ID3	inhibitor of DNA binding 3, dominant negative helix-loop-helix protein	NM_002167
ID4____________-1A-1a	ID4	inhibitor of DNA binding 4, dominant negative helix-loop-helix protein	NM_001546
IKBKG__________-1A-1a	IKBKG	inhibitor of kappa light polypeptide gene enhancer in B-cells, kinase gamma	NM_003639
IMMT___________-1A-1a	IMMT	inner membrane protein, mitochondrial (mitofilin)	NM_006839
ITPK1__________-1A-1a	ITPK1	inositol 1,3,4-triphosphate 5/6 kinase	NM_014216
ITPR1__________-1A-1a	ITPR1	inositol 1,4,5-triphosphate receptor, type 1	NM_002222
ITPR2__________-1A-1a	ITPR2	inositol 1,4,5-triphosphate receptor, type 2	NM_002223
ITPR3__________-1A-1a	ITPR3	inositol 1,4,5-triphosphate receptor, type 3	NM_002224
INPP4A_________-1A-1a	INPP4A	inositol polyphosphate-4-phosphatase, type I, 107kDa	NM_001566
INSL6__________-1A-1a	INSL6	insulin-like 6	NM_007179
IGF2___________-1A-1a	IGF2	insulin-like growth factor 2 (somatomedin A)	NM_000612
IGF2R__________-1A-1a	IGF2R	insulin-like growth factor 2 receptor	NM_000876
IGFBP1_________-1A-1a	IGFBP1	insulin-like growth factor binding protein 1	NM_000596
IGFBP2_________-1A-1a	IGFBP2	insulin-like growth factor binding protein 2, 36kDa	NM_000597
IGFBP3_________-1A-1a	IGFBP3	insulin-like growth factor binding protein 3	NM_000598
IGFBP4_________-1A-1a	IGFBP4	insulin-like growth factor binding protein 4	NM_001552
IGFBP5_________-1A-1a	IGFBP5	insulin-like growth factor binding protein 5	NM_000599
IGFBP6_________-1A-1a	IGFBP6	insulin-like growth factor binding protein 6	NM_002178
IGFBP7_________-1A-1a	IGFBP7	insulin-like growth factor binding protein 7	NM_001553
ITM2A__________-1A-1a	ITM2A	integral membrane protein 2A	NM_004867
ITM2B__________-1A-1a	ITM2B	integral membrane protein 2B	NM_021999
P24B___________-1A-1a	P24B	integral type I protein	NM_007364
ITGB1BP2_______-1A-1a	ITGB1BP2	integrin beta 1 binding protein (melusin) 2	NM_012278
ITGA1__________-1A-1a	ITGA1	integrin, alpha 1
ITGA2__________-1A-1a	ITGA2	integrin, alpha 2 (CD49B, alpha 2 subunit of VLA-2 receptor)	NM_002203
ITGA2B_________-1A-1a	ITGA2B	integrin, alpha 2b (platelet glycoprotein IIb of IIb/IIIa complex, antigen CD41B)	NM_000419
ITGA3__________-1A-1a	ITGA3	integrin, alpha 3 (antigen CD49C, alpha 3 subunit of VLA-3 receptor)	NM_002204
ITGA4__________-1A-1a	ITGA4	integrin, alpha 4 (antigen CD49D, alpha 4 subunit of VLA-4 receptor)	NM_000885
ITGA5__________-1A-1a	ITGA5	integrin, alpha 5 (fibronectin receptor, alpha polypeptide)	NM_002205
ITGA6__________-1A-1a	ITGA6	integrin, alpha 6	NM_000210
ITGA7__________-1A-1a	ITGA7	integrin, alpha 7	NM_002206
ITGA9__________-1A-1a	ITGA9	integrin, alpha 9	NM_002207
ITGAE__________-1A-1a	ITGAE	integrin, alpha E (antigen CD103, human mucosal lymphocyte antigen 1; alpha polypeptide)	NM_002208
ITGAM__________-1A-1a	ITGAM	integrin, alpha M (complement component receptor 3, alpha; also known as CD11b (p170)	NM_000632
ITGAV__________-1A-1a	ITGAV	integrin, alpha V (vitronectin receptor, alpha polypeptide, antigen CD51)	NM_002210
ITGB1__________-1A-1a	ITGB1	integrin, beta 1 (fibronectin receptor, beta polypeptide, antigen CD29 includes MDF2, MSK12)	NM_002211
ITGB2__________-1A-1a	ITGB2	integrin, beta 2 (antigen CD18 (p95), lymphocyte function-associated antigen 1	NM_000211
ITGB3__________-1A-1a	ITGB3	integrin, beta 3 (platelet glycoprotein IIIa, antigen CD61)	NM_000212
ITGB4__________-1A-1a	ITGB4	integrin, beta 4	NM_000213
ITGB5__________-1A-1a	ITGB5	integrin, beta 5	NM_002213
ITGB8__________-1A-1a	ITGB8	integrin, beta 8	NM_002214
ILK____________-1A-1a	ILK	integrin-linked kinase	NM_004517
ITIH4__________-1A-1a	ITIH4	inter-alpha (globulin) inhibitor H4 (plasma Kallikrein-sensitive glycoprotein)	NM_002218
ITIH1__________-1A-1a	ITIH1	inter-alpha (globulin) inhibitor, H1 polypeptide	NM_002215
ICAM1__________-1A-1a	ICAM1	intercellular adhesion molecule 1 (CD54), human rhinovirus receptor	NM_000201
ICAM2__________-1A-1a	ICAM2	intercellular adhesion molecule 2	NM_000873
IFNAR1_________-1A-1a	IFNAR1	interferon (alpha, beta and omega) receptor 1	NM_000629
IFNAR2_________-1A-1a	IFNAR2	interferon (alpha, beta and omega) receptor 2	NM_000874
IFNGR1_________-1A-1a	IFNGR1	interferon gamma receptor 1	NM_000416
IFNGR2_________-1A-1a	IFNGR2	interferon gamma receptor 2 (interferon gamma transducer 1)	NM_005534
IFITM1_________-1A-1a	IFITM1	interferon induced transmembrane protein 1 (9-27)	NM_003641
IRF1___________-1A-1a	IRF1	interferon regulatory factor 1	NM_002198
IRF7___________-1A-1a	IRF7	interferon regulatory factor 7	NM_001572
ISG20__________-1A-1a	ISG20	interferon stimulated gene 20kDa	NM_002201
G1P3___________-1A-1a	G1P3	interferon, alpha-inducible protein (clone IFI-6-16)	NM_002038
IFNG___________-1A-1a	IFNG	interferon, gamma	NM_000619
IFI16__________-1A-1a	IFI16	interferon, gamma-inducible protein 16	NM_005531
IFI30__________-1A-1a	IFI30	interferon, gamma-inducible protein 30	NM_006332
IFI44__________-1A-1a	IFI44	interferon-induced protein 44	NM_006417
IFIT1__________-1A-1a	IFIT1	interferon-induced protein with tetratricopeptide repeats 1	NM_001548
IFIT4__________-1A-1a	IFIT4	interferon-induced protein with tetratricopeptide repeats 4	NM_001549
IL1F5__________-1A-1a	IL1F5	interleukin 1 family, member 5 (delta)	NM_012275
IL1R1__________-1A-1a	IL1R1	interleukin 1 receptor, type I	NM_000877
IL1RL1_________-1A-1a	IL1RL1	interleukin 1 receptor-like 1	NM_016232
IL1B___________-1A-1a	IL1B	interleukin 1, beta	NM_000576
IL10___________-1A-1a	IL10	interleukin 10	NM_000572
IL11___________-1A-1a	IL11	interleukin 11	NM_000641
IL12A__________-1A-1a	IL12A	interleukin 12A	NM_000882
IL13___________-1A-1a	IL13	interleukin 13	NM_002188
IL15___________-1A-1a	IL15	interleukin 15	NM_000585
IL15RA_________-1A-1a	IL15RA	interleukin 15 receptor, alpha	NM_002189
IL16___________-1A-1a	IL16	interleukin 16 (lymphocyte chemoattractant factor)	NM_004513
IL17___________-1A-1a	IL17	interleukin 17 (cytotoxic T-lymphocyte-associated serine esterase 8)	NM_002190
IL19___________-1A-1a	IL19	interleukin 19	NM_013371
IL20___________-1A-1a	IL20	interleukin 20	NM_018724
IL21___________-1A-1a	IL21	interleukin 21	NM_021803
IL21R__________-1A-1a	IL21R	interleukin 21 receptor	NM_021798
IL22___________-1A-1a	IL22	interleukin 22	NM_020525
IL23A__________-1A-1a	IL23A	interleukin 23, alpha subunit p19	NM_016584
IL24___________-1A-1a	IL24	interleukin 24	NM_006850
IL26___________-1A-1a	IL26	interleukin 26	NM_018402
IL3____________-1A-1a	IL3	interleukin 3 (colony-stimulating factor, multiple)	NM_000588
IL4____________-1A-1a	IL4	interleukin 4	NM_000589
IL4R___________-1A-1a	IL4R	interleukin 4 receptor	NM_000418
IL5____________-1A-1a	IL5	interleukin 5 (colony-stimulating factor, eosinophil)	NM_000879
IL6____________-1A-1a	IL6	interleukin 6 (interferon, beta 2)	NM_000600
IL6R___________-1A-1a	IL6R	interleukin 6 receptor	NM_000565
IL6ST__________-1A-1a	IL6ST	interleukin 6 signal transducer (gp130, oncostatin M receptor)	NM_002184
IL7____________-1A-1a	IL7	interleukin 7	NM_000880
IL8____________-1A-1a	IL8	interleukin 8	NM_000584
IL9____________-1A-1a	IL9	interleukin 9	NM_000590
ILF3___________-1A-1a	ILF3	interleukin enhancer binding factor 3, 90kDa	NM_012218
IRAK1__________-1A-1a	IRAK1	interleukin-1 receptor-associated kinase 1	NM_001569
IRAK3__________-1A-1a	IRAK3	interleukin-1 receptor-associated kinase 3	NM_007199
INA____________-1A-1a	INA	internexin neuronal intermediate filament protein, alpha	NM_032727
IPLA2(GAMMA)___-1A-1a	IPLA2(GAMMA)	intracellular membrane-associated calcium-independent phospholipase A2 gamma
IRX4___________-1A-1a	IRX4	iroquois homeobox protein 4	NM_016358
ISL1___________-1A-1a	ISL1	ISL1 transcription factor, LIM/homeodomain, (islet-1)	NM_002202
IDH3A__________-1A-1a	IDH3A	isocitrate dehydrogenase 3 (NAD+) alpha	NM_005530
IDH3G__________-1A-1a	IDH3G	isocitrate dehydrogenase 3 (NAD+) gamma	NM_004135
IARS___________-1A-1a	IARS	isoleucine-tRNA synthetase	NM_013417
JAG1___________-1A-1a	JAG1	jagged 1 (Alagille syndrome)	NM_000214
JAK1___________-1A-1a	JAK1	Janus kinase 1 (a protein tyrosine kinase)	NM_002227
JAK2___________-1A-1a	JAK2	Janus kinase 2 (a protein tyrosine kinase)	NM_004972
JAK3___________-1A-1a	JAK3	Janus kinase 3 (a protein tyrosine kinase, leukocyte)	NM_000215
JRKL___________-1A-1a	JRKL	jerky homolog-like (mouse)	NM_003772
JM11___________-1A-1a	JM11	JM11 protein	NM_033626
JM4____________-1A-1a	JM4	JM4 protein	NM_007213
JUNB___________-1A-1a	JUNB	jun B proto-oncogene	NM_002229
SNFT___________-1A-1a	SNFT	Jun dimerization protein p21SNFT	NM_018664
KLK10__________-1A-1a	KLK10	kallikrein 10	NM_002776
KLK14__________-1A-1a	KLK14	kallikrein 14	NM_022046
KLK3___________-1A-1a	KLK3	kallikrein 3, (prostate specific antigen)	NM_001648
KLKB1__________-1A-1a	KLKB1	kallikrein B, plasma (Fletcher factor) 1	NM_000892
KPNA3__________-1A-1a	KPNA3	karyopherin alpha 3 (importin alpha 4)	NM_002267
KPNA5__________-1A-1a	KPNA5	karyopherin alpha 5 (importin alpha 6)	NM_002269
KDELR2_________-1A-1a	KDELR2	KDEL (Lys-Asp-Glu-Leu) endoplasmic reticulum protein retention receptor 2	NM_006854
AB026190_______-1A-1a	AB026190	Kelch motif containing protein	NM_014458
KLHL3__________-1A-1a	KLHL3	kelch-like 3 (Drosophila)	NM_017415
KRT13__________-1A-1a	KRT13	keratin 13	NM_002274
KRT16__________-1A-1a	KRT16	keratin 16 (focal non-epidermolytic palmoplantar keratoderma)	NM_005557
KRT2A__________-1A-1a	KRT2A	keratin 2A (epidermal ichthyosis bullosa of Siemens)	NM_000423
KRT7___________-1A-1a	KRT7	keratin 7	NM_005556
KRT8___________-1A-1a	KRT8	keratin 8	NM_002273
KRT9___________-1A-1a	KRT9	keratin 9 (epidermolytic palmoplantar keratoderma)	NM_000226
KIAA0089_______-1A-1a	KIAA0089	KIAA0089 protein	NM_015141
CH-TOG_________-1A-1a	ch-TOG	KIAA0097 gene product	NM_014756
KIAA0111_______-1A-1a	KIAA0111	KIAA0111 gene product	NM_014740
KIAA0140_______-1A-1a	KIAA0140	KIAA0140 gene product	NM_014661
KIAA0141_______-1A-1a	KIAA0141	KIAA0141 gene product	NM_014773
KIAA0174_______-1A-1a	KIAA0174	KIAA0174 gene product	NM_014761
KIAA0232_______-1A-1a	KIAA0232	KIAA0232 gene product
KIAA0265_______-1A-1a	KIAA0265	KIAA0265 protein
KIAA0323_______-1A-1a	KIAA0323	KIAA0323 protein
KIAA0355_______-1A-1a	KIAA0355	KIAA0355 gene product	NM_014686
KIAA0367_______-1A-1a	KIAA0367	KIAA0367 protein
KIAA0373_______-1A-1a	KIAA0373	KIAA0373 gene product	NM_014684
KIAA0419_______-1A-1a	KIAA0419	KIAA0419 gene product	NM_014711
KIAA0469_______-1A-1a	KIAA0469	KIAA0469 gene product	NM_014851
KIAA0471_______-1A-1a	KIAA0471	KIAA0471 gene product	NM_014857
ARK5___________-1A-1a	ARK5	KIAA0537 gene product	NM_014840
KIAA0545_______-1A-1a	KIAA0545	KIAA0545 protein
KIAA0625_______-1A-1a	KIAA0625	KIAA0625 protein	NM_015046
KIAA0626_______-1A-1a	KIAA0626	KIAA0626 gene product	NM_021647
KIAA0635_______-1A-1a	KIAA0635	KIAA0635 gene product	NM_014645
KIAA0638_______-1A-1a	KIAA0638	KIAA0638 protein
KIAA0652_______-1A-1a	KIAA0652	KIAA0652 gene product	NM_014741
RAB11-FIP3_____-1A-1a	Rab11-FIP3	KIAA0665 gene product	NM_014700
KIAA0676_______-1A-1a	KIAA0676	KIAA0676 protein	NM_015043
KIAA0748_______-1A-1a	KIAA0748	KIAA0748 gene product	NM_014796
KIAA0750_______-1A-1a	KIAA0750	KIAA0750 gene product	NM_014632
KIAA0763_______-1A-1a	KIAA0763	KIAA0763 gene product	NM_014869
KIAA0783_______-1A-1a	KIAA0783	KIAA0783 gene product	NM_014660
KIAA0863_______-1A-1a	KIAA0863	KIAA0863 protein	NM_014913
KIAA0877_______-1A-1a	KIAA0877	KIAA0877 protein
KIAA0977_______-1A-1a	KIAA0977	KIAA0977 protein	NM_014900
KIAA1007_______-1A-1a	KIAA1007	KIAA1007 protein	NM_016284
KIAA1012_______-1A-1a	KIAA1012	KIAA1012 protein	NM_014939
KIAA1046_______-1A-1a	KIAA1046	KIAA1046 protein	NM_014928
KIAA1194_______-1A-1a	KIAA1194	KIAA1194 protein	NM_015455
KIAA1228_______-1A-1a	KIAA1228	KIAA1228 protein
KIAA1243_______-1A-1a	KIAA1243	KIAA1243 protein
KIAA1257_______-1A-1a	KIAA1257	KIAA1257 protein
KIAA1305_______-1A-1a	KIAA1305	KIAA1305 protein	NM_025081
KIAA1324_______-1A-1a	KIAA1324	KIAA1324 protein
KIAA1357_______-1A-1a	KIAA1357	KIAA1357 protein
KIAA1414_______-1A-1a	KIAA1414	KIAA1414 protein
KIAA1464_______-1A-1a	KIAA1464	KIAA1464 protein
KIAA1543_______-1A-1a	KIAA1543	KIAA1543 protein
KIAA1753_______-1A-1a	KIAA1753	KIAA1753 protein
KIAA1765_______-1A-1a	KIAA1765	KIAA1765 protein
KIAA1771_______-1A-1a	KIAA1771	KIAA1771 protein
MLR2___________-1A-1a	MLR2	KIAA1795 protein	XM_050988
KIAA1855_______-1A-1a	KIAA1855	KIAA1855 protein
KIAA1862_______-1A-1a	KIAA1862	KIAA1862 protein
KIAA1864_______-1A-1a	KIAA1864	KIAA1864 protein
KIAA1972_______-1A-1a	KIAA1972	KIAA1972 protein
KANK___________-1A-1a	KANK	kidney ankyrin repeat-containing protein	NM_015158
KDR____________-1A-1a	KDR	kinase insert domain receptor (a type III receptor tyrosine kinase)	NM_002253
KTN1___________-1A-1a	KTN1	kinectin 1 (kinesin receptor)	NM_004986
KIF14__________-1A-1a	KIF14	kinesin family member 14	NM_014875
KIF4A__________-1A-1a	KIF4A	kinesin family member 4A	NM_012310
KIF5A__________-1A-1a	KIF5A	kinesin family member 5A	NM_004984
KIFAP3_________-1A-1a	KIFAP3	kinesin-associated protein 3	NM_014970
KNSL7__________-1A-1a	KNSL7	kinesin-like 7	NM_020242
KNG____________-1A-1a	KNG	kininogen	NM_000893
KITLG__________-1A-1a	KITLG	KIT ligand	NM_000899
SZF1___________-1A-1a	SZF1	KRAB-zinc finger protein SZF1-1	NM_016089
KLF13__________-1A-1a	KLF13	Kruppel-like factor 13	NM_015995
KLF5___________-1A-1a	KLF5	Kruppel-like factor 5 (intestinal)	NM_001730
KCNIP1_________-1A-1a	KCNIP1	Kv channel interacting protein 1	NM_014592
KCNIP2_________-1A-1a	KCNIP2	Kv channel interacting protein 2	NM_014591
L1CAM__________-1A-1a	L1CAM	L1 cell adhesion molecule (hydrocephalus, stenosis of aqueduct of Sylvius 1, MASA	NM_000425
HADHSC_________-1A-1a	HADHSC	L-3-hydroxyacyl-Coenzyme A dehydrogenase, short chain	NM_005327
LDHA___________-1A-1a	LDHA	lactate dehydrogenase A	NM_005566
LDHB___________-1A-1a	LDHB	lactate dehydrogenase B	NM_002300
LAD1___________-1A-1a	LAD1	ladinin 1	NM_005558
LMNA___________-1A-1a	LMNA	lamin A/C	NM_005572
LAMR1__________-1A-1a	LAMR1	laminin receptor 1 (ribosomal protein SA, 67kDa)	NM_002295
LAMA1__________-1A-1a	LAMA1	laminin, alpha 1
LAMA2__________-1A-1a	LAMA2	laminin, alpha 2 (merosin, congenital muscular dystrophy)	NM_000426
LAMA3__________-1A-1a	LAMA3	laminin, alpha 3	NM_000227
LAMA4__________-1A-1a	LAMA4	laminin, alpha 4	NM_002290
LAMA5__________-1A-1a	LAMA5	laminin, alpha 5	NM_005560
LAMB1__________-1A-1a	LAMB1	laminin, beta 1	NM_002291
LAMB3__________-1A-1a	LAMB3	laminin, beta 3	NM_000228
LAMB4__________-1A-1a	LAMB4	laminin, beta 4
LAMC1__________-1A-1a	LAMC1	laminin, gamma 1 (formerly LAMB2)	NM_002293
LAMC2__________-1A-1a	LAMC2	laminin, gamma 2	NM_005562
LAMC3__________-1A-1a	LAMC3	laminin, gamma 3	NM_006059
LTBP1__________-1A-1a	LTBP1	latent transforming growth factor beta binding protein 1	NM_000627
LTBP2__________-1A-1a	LTBP2	latent transforming growth factor beta binding protein 2	NM_000428
LTBP4__________-1A-1a	LTBP4	latent transforming growth factor beta binding protein 4	NM_003573
LXN____________-1A-1a	LXN	latexin protein	NM_020169
LGALS3_________-1A-1a	LGALS3	lectin, galactoside-binding, soluble, 3 (galectin 3)	NM_002306
LGALS3BP_______-1A-1a	LGALS3BP	lectin, galactoside-binding, soluble, 3 binding protein	NM_005567
LGMN___________-1A-1a	LGMN	legumain	NM_005606
LENEP__________-1A-1a	LENEP	lens epithelial protein	NM_018655
LAP3___________-1A-1a	LAP3	leucine aminopeptidase 3	NM_015907
LRRFIP2________-1A-1a	LRRFIP2	leucine rich repeat (in FLII) interacting protein 2	NM_006309
LZIC___________-1A-1a	LZIC	leucine zipper and CTNNBIP1 domain containing	NM_032368
FKSG14_________-1A-1a	FKSG14	leucine zipper protein FKSG14	NM_022145
LZTS1__________-1A-1a	LZTS1	leucine zipper, putative tumor suppressor 1	NM_021020
LIF____________-1A-1a	LIF	leukemia inhibitory factor (cholinergic differentiation factor)	NM_002309
LIFR___________-1A-1a	LIFR	leukemia inhibitory factor receptor	NM_002310
LILRA2_________-1A-1a	LILRA2	leukocyte immunoglobulin-like receptor, subfamily A (with TM domain), member 2	NM_006866
LENG8__________-1A-1a	LENG8	leukocyte receptor cluster (LRC) member 8
LAIR1__________-1A-1a	LAIR1	leukocyte-associated Ig-like receptor 1	NM_002287
LTB4R__________-1A-1a	LTB4R	leukotriene B4 receptor	NM_000752
E46L___________-1A-1a	E46L	like mouse brain protein E46	NM_013236
FBXL12_________-1A-1a	FBXL12	likely ortholog of mouse f-box and leucine-rich repeat protein 12	NM_017703
FISH___________-1A-1a	FISH	likely ortholog of mouse five SH3 domains	NM_014631
GNRPX__________-1A-1a	GNRPX	likely ortholog of mouse guanine nucleotide releasing protein x	NM_018049
LBH____________-1A-1a	LBH	likely ortholog of mouse limb-bud and heart gene	NM_030915
MYLC2A_________-1A-1a	MYLC2A	likely ortholog of mouse myosin light chain, regulatory A	NM_021223
PLXN3__________-1A-1a	PLXN3	likely ortholog of mouse plexin 3	NM_017514
RPH3A__________-1A-1a	RPH3A	likely ortholog of mouse rabphilin 3A	NM_014954
PAF53__________-1A-1a	PAF53	likely ortholog of mouse RNA polymerase I associated factor, 53 kD	NM_022490
TUBD1__________-1A-1a	TUBD1	likely ortholog of mouse tubulin, delta 1	NM_016261
NEXILIN________-1A-1a	nexilin	likely ortholog of rat F-actin binding protein nexilin	NM_144573
NEXILIN________-2A-1a	nexilin	likely ortholog of rat F-actin binding protein nexilin	NM_144573
LMCD1__________-1A-1a	LMCD1	LIM and cysteine-rich domains 1	NM_014583
LIMS1__________-1A-1a	LIMS1	LIM and senescent cell antigen-like domains 1	NM_004987
LIMS2__________-1A-1a	LIMS2	LIM and senescent cell antigen-like domains 2	NM_017980
LDB3___________-1A-1a	LDB3	LIM domain binding 3
LIMK2__________-1A-1a	LIMK2	LIM domain kinase 2	NM_005569
LMO7___________-1A-1a	LMO7	LIM domain only 7	NM_005358
LKAP___________-1A-1a	LKAP	limkain b1
FLJ22471_______-1A-1a	FLJ22471	limkain beta 2	NM_025140
LIN7A__________-1A-1a	LIN7A	lin-7 homolog A (C. elegans)
DOLPP1_________-1A-1a	DOLPP1	linked to Surfeit genes in Fugu rubripes 2	NM_020438
LIPG___________-1A-1a	LIPG	lipase, endothelial	NM_006033
LIPE___________-1A-1a	LIPE	lipase, hormone-sensitive	NM_005357
LCN1___________-1A-1a	LCN1	lipocalin 1 (protein migrating faster than albumin, tear prealbumin)	NM_002297
LCN7___________-1A-1a	LCN7	lipocalin 7	NM_022164
LHFP___________-1A-1a	LHFP	lipoma HMGIC fusion partner	NM_005780
LOC92078_______-1A-1a	LOC92078	LOC92078
LOR____________-1A-1a	LOR	loricrin	NM_000427
LOH11CR2A______-1A-1a	LOH11CR2A	loss of heterozygosity, 11, chromosomal region 2, gene A	NM_014622
LRP5___________-1A-1a	LRP5	low density lipoprotein receptor-related protein 5	NM_002335
LRP1___________-1A-1a	LRP1	low density lipoprotein-related protein 1 (alpha-2-macroglobulin receptor)	NM_002332
LR8____________-1A-1a	LR8	LR8 protein	NM_014020
LUC7L__________-1A-1a	LUC7L	LUC7-like (S. cerevisiae)	NM_018032
LUM____________-1A-1a	LUM	lumican	NM_002345
LNK____________-1A-1a	LNK	lymphocyte adaptor protein	NM_005475
LY6G5C_________-1A-1a	LY6G5C	lymphocyte antigen 6 complex, locus G5C	NM_025262
LY6H___________-1A-1a	LY6H	lymphocyte antigen 6 complex, locus H	NM_002347
LSP1___________-1A-1a	LSP1	lymphocyte-specific protein 1	NM_002339
LTA____________-1A-1a	LTA	lymphotoxin alpha (TNF superfamily, member 1)	NM_000595
LTB____________-1A-1a	LTB	lymphotoxin beta (TNF superfamily, member 3)	NM_002341
LAPTM4B________-1A-1a	LAPTM4B	lysosomal associated protein transmembrane 4 beta	NM_018407
LAMP1__________-1A-1a	LAMP1	lysosomal-associated membrane protein 1	NM_005561
LAMP2__________-1A-1a	LAMP2	lysosomal-associated membrane protein 2	NM_002294
LAPTM4A________-1A-1a	LAPTM4A	lysosomal-associated protein transmembrane 4 alpha	NM_014713
LYZ____________-1A-1a	LYZ	lysozyme (renal amyloidosis)	NM_000239
LOX____________-1A-1a	LOX	lysyl oxidase	NM_002317
LOXL2__________-1A-1a	LOXL2	lysyl oxidase-like 2	NM_002318
MIF____________-1A-1a	MIF	macrophage migration inhibitory factor (glycosylation-inhibiting factor)	NM_002415
MARCO__________-1A-1a	MARCO	macrophage receptor with collagenous structure	NM_006770
MST1___________-1A-1a	MST1	macrophage stimulating 1 (hepatocyte growth factor-like)	NM_020998
MADH1__________-1A-1a	MADH1	MAD, mothers against decapentaplegic homolog 1 (Drosophila)	NM_005900
MADH2__________-1A-1a	MADH2	MAD, mothers against decapentaplegic homolog 2 (Drosophila)	NM_005901
MADH4__________-1A-1a	MADH4	MAD, mothers against decapentaplegic homolog 4 (Drosophila)	NM_005359
MADH6__________-1A-1a	MADH6	MAD, mothers against decapentaplegic homolog 6 (Drosophila)	NM_005585
MEF2A__________-1A-1a	MEF2A	MADS box transcription enhancer factor 2, polypeptide A (myocyte enhancer factor 2A)	NM_005587
MEF2B__________-1A-1a	MEF2B	MADS box transcription enhancer factor 2, polypeptide B (myocyte enhancer factor 2B)	NM_005919
MEF2C__________-1A-1a	MEF2C	MADS box transcription enhancer factor 2, polypeptide C (myocyte enhancer factor 2C)	NM_002397
MEF2D__________-1A-1a	MEF2D	MADS box transcription enhancer factor 2, polypeptide D (myocyte enhancer factor 2D)	NM_005920
MAGEF1_________-1A-1a	MAGEF1	MAGEF1 protein	NM_022149
HLA-E__________-1A-1a	HLA-E	major histocompatibility complex, class I, E	NM_005516
HLA-DPA1_______-1A-1a	HLA-DPA1	major histocompatibility complex, class II, DP alpha 1	NM_033554
HLA-DRA________-1A-1a	HLA-DRA	major histocompatibility complex, class II, DR alpha	NM_019111
MIP____________-1A-1a	MIP	major intrinsic protein of lens fiber	NM_012064
MVP____________-1A-1a	MVP	major vault protein	NM_017458
MDH2___________-1A-1a	MDH2	malate dehydrogenase 2, NAD (mitochondrial)	NM_005918
MEA____________-1A-1a	MEA	male-enhanced antigen	NM_014623
MFNG___________-1A-1a	MFNG	manic fringe homolog (Drosophila)	NM_002405
M6PR___________-1A-1a	M6PR	mannose-6-phosphate receptor (cation dependent)	NM_002355
MPDU1__________-1A-1a	MPDU1	mannose-P-dolichol utilization defect 1	NM_004870
MAN1A2_________-1A-1a	MAN1A2	mannosidase, alpha, class 1A, member 2	NM_006699
MAN2C1_________-1A-1a	MAN2C1	mannosidase, alpha, class 2C, member 1	NM_006715
MGAT1__________-1A-1a	MGAT1	mannosyl (alpha-1,3-)-glycoprotein beta-1,2-N-acetylglucosaminyltransferase	NM_002406
MGAT4A_________-1A-1a	MGAT4A	mannosyl (alpha-1,3-)-glycoprotein beta-1,4-N-acetylglucosaminyltransferase, isoenzyme A	NM_012214
MKNK1__________-1A-1a	MKNK1	MAP kinase-interacting serine/threonine kinase 1	NM_003684
MARK3__________-1A-1a	MARK3	MAP/microtubule affinity-regulating kinase 3	NM_002376
MRG____________-1A-1a	MRG	mas-related G protein-coupled MRG	NM_052967
MATN2__________-1A-1a	MATN2	matrilin 2	NM_002380
MATN3__________-1A-1a	MATN3	matrilin 3	NM_002381
MATN4__________-1A-1a	MATN4	matrilin 4	NM_003833
MMP10__________-1A-1a	MMP10	matrix metalloproteinase 10 (stromelysin 2)	NM_002425
MMP12__________-1A-1a	MMP12	matrix metalloproteinase 12 (macrophage elastase)	NM_002426
MMP13__________-1A-1a	MMP13	matrix metalloproteinase 13 (collagenase 3)	NM_002427
MMP14__________-1A-1a	MMP14	matrix metalloproteinase 14 (membrane-inserted)	NM_004995
MMP16__________-1A-1a	MMP16	matrix metalloproteinase 16 (membrane-inserted)	NM_005941
MMP2___________-1A-1a	MMP2	matrix metalloproteinase 2 (gelatinase A, 72kDa gelatinase, 72kDa type IV collagenase)	NM_004530
MMP20__________-1A-1a	MMP20	matrix metalloproteinase 20 (enamelysin)	NM_004771
MMP23A_________-1A-1a	MMP23A	matrix metalloproteinase 23A	NM_004659
MMP24__________-1A-1a	MMP24	matrix metalloproteinase 24 (membrane-inserted)	NM_006690
MMP25__________-1A-1a	MMP25	matrix metalloproteinase 25	NM_022468
MMP26__________-1A-1a	MMP26	matrix metalloproteinase 26	NM_021801
MMP27__________-1A-1a	MMP27	matrix metalloproteinase 27	NM_022122
MMP28__________-1A-1a	MMP28	matrix metalloproteinase 28	NM_032950
MMP3___________-1A-1a	MMP3	matrix metalloproteinase 3 (stromelysin 1, progelatinase)	NM_002422
MMP7___________-1A-1a	MMP7	matrix metalloproteinase 7 (matrilysin, uterine)	NM_002423
MMP8___________-1A-1a	MMP8	matrix metalloproteinase 8 (neutrophil collagenase)	NM_002424
MMP9___________-1A-1a	MMP9	matrix metalloproteinase 9 (gelatinase B, 92kDa gelatinase, 92kDa type IV collagenase)	NM_004994
MMPL1__________-1A-1a	MMPL1	matrix metalloproteinase-like 1	NM_004142
MXD4___________-1A-1a	MXD4	MAX dimerization protein 4	NM_006454
MAX____________-1A-1a	MAX	MAX protein	NM_002382
MCF2L__________-1A-1a	MCF2L	MCF.2 cell line derived transforming sequence-like
MCF2L__________-2A-1a	MCF2L	MCF.2 cell line derived transforming sequence-like	NM_024979
MCM2___________-1A-1a	MCM2	MCM2 minichromosome maintenance deficient 2, mitotin (S. cerevisiae)	NM_004526
MCM3___________-1A-1a	MCM3	MCM3 minichromosome maintenance deficient 3 (S. cerevisiae)	NM_002388
MCM5___________-1A-1a	MCM5	MCM5 minichromosome maintenance deficient 5, cell division cycle 46 (S. cerevisiae)	NM_006739
MDM4___________-1A-1a	MDM4	Mdm4, transformed 3T3 cell double minute 4, p53 binding protein (mouse)	NM_002393
MEFV___________-1A-1a	MEFV	Mediterranean fever	NM_000243
MC5R___________-1A-1a	MC5R	melanocortin 5 receptor	NM_005913
MAGEA10________-1A-1a	MAGEA10	melanoma antigen, family A, 10	NM_021048
MAGED2_________-1A-1a	MAGED2	melanoma antigen, family D, 2	NM_014599
MCAM___________-1A-1a	MCAM	melanoma cell adhesion molecule	NM_006500
MIA____________-1A-1a	MIA	melanoma inhibitory activity	NM_006533
MCP____________-1A-1a	MCP	membrane cofactor protein (CD46, trophoblast-lymphocyte cross-reactive antigen)	NM_002389
M11S1__________-1A-1a	M11S1	membrane component, chromosome 11, surface marker 1	NM_005898
M17S2__________-1A-1a	M17S2	membrane component, chromosome 17, surface marker 2 (ovarian carcinoma antigen CA125)	NM_005899
MIR16__________-1A-1a	MIR16	membrane interacting protein of RGS16	NM_016641
MPP1___________-1A-1a	MPP1	membrane protein, palmitoylated 1, 55kDa	NM_002436
MNAB___________-1A-1a	MNAB	membrane-associated nucleic acid binding protein	NM_018835
PKMYT1_________-1A-1a	PKMYT1	membrane-associated tyrosine- and threonine-specific cdc2-inhibitory kinase	NM_004203
MS4A7__________-1A-1a	MS4A7	membrane-spanning 4-domains, subfamily A, member 7	NM_021201
MN1____________-1A-1a	MN1	meningioma (disrupted in balanced translocation) 1	NM_002430
MPST___________-1A-1a	MPST	mercaptopyruvate sulfurtransferase	NM_021126
NEUGRIN________-1A-1a	NEUGRIN	mesenchymal stem cell protein DSC92	NM_016645
MEST___________-1A-1a	MEST	mesoderm specific transcript homolog (mouse)	NM_002402
MET____________-1A-1a	MET	met proto-oncogene (hepatocyte growth factor receptor)	NM_000245
MT1H___________-1A-1a	MT1H	metallothionein 1H	NM_005951
MT1L___________-1A-1a	MT1L	metallothionein 1L	NM_002450
MT3____________-1A-1a	MT3	metallothionein 3 (growth inhibitory factor (neurotrophic))	NM_005954
MTA1L1_________-1A-1a	MTA1L1	metastasis-associated 1-like 1	NM_004739
MECP2__________-1A-1a	MECP2	methyl CpG binding protein 2 (Rett syndrome)	NM_004992
MBD1___________-1A-1a	MBD1	methyl-CpG binding domain protein 1	NM_015847
MBD2___________-1A-1a	MBD2	methyl-CpG binding domain protein 2	NM_003927
MTHFD2_________-1A-1a	MTHFD2	methylene tetrahydrofolate dehydrogenase (NAD+ dependent), methenyltetrahydrofolate cyclohydrolase	NM_006636
MTHFD1_________-1A-1a	MTHFD1	methylenetetrahydrofolate dehydrogenase (NADP+ dependent)	NM_005956
MVK____________-1A-1a	MVK	mevalonate kinase (mevalonic aciduria)	NM_000431
MAGP2__________-1A-1a	MAGP2	Microfibril-associated glycoprotein-2	NM_003480
MITF___________-1A-1a	MITF	microphthalmia-associated transcription factor	NM_000248
MGST3__________-1A-1a	MGST3	microsomal glutathione S-transferase 3	NM_004528
RODH-4_________-1A-1a	RODH-4	microsomal NAD+-dependent retinol dehydrogenase 4	NM_003708
MACF1__________-1A-1a	MACF1	microtubule-actin crosslinking factor 1	NM_012090
MAP1A__________-1A-1a	MAP1A	microtubule-associated protein 1A	NM_002373
MAP1B__________-1A-1a	MAP1B	microtubule-associated protein 1B	NM_005909
MAP4___________-1A-1a	MAP4	microtubule-associated protein 4	NM_002375
MAPRE1_________-1A-1a	MAPRE1	microtubule-associated protein, RP/EB family, member 1	NM_012325
MDK____________-1A-1a	MDK	midkine (neurite growth-promoting factor 2)	NM_002391
MID1___________-1A-1a	MID1	midline 1 (Opitz/BBB syndrome)	NM_000381
FLJ10504_______-1A-1a	FLJ10504	misato	NM_018116
MINK___________-1A-1a	MINK	Misshapen/NIK-related kinase	NM_015716
MAGMAS_________-1A-1a	Magmas	mitochondria-associated protein involved in granulocyte-macrophage CFS	NM_016069
MRPL11_________-1A-1a	MRPL11	mitochondrial ribosomal protein L11	NM_016050
MRPL13_________-1A-1a	MRPL13	mitochondrial ribosomal protein L13	NM_014078
MRPL15_________-1A-1a	MRPL15	mitochondrial ribosomal protein L15	NM_014175
MRPL35_________-1A-1a	MRPL35	mitochondrial ribosomal protein L35	NM_016622
MRPL49_________-1A-1a	MRPL49	mitochondrial ribosomal protein L49	NM_004927
MRPS2__________-1A-1a	MRPS2	mitochondrial ribosomal protein S2	NM_016034
MRPS35_________-1A-1a	MRPS35	mitochondrial ribosomal protein S35	NM_021821
MFN2___________-1A-1a	MFN2	mitofusin 2	NM_014874
MAPK1__________-1A-1a	MAPK1	mitogen-activated protein kinase 1	NM_002745
MAPK10_________-1A-1a	MAPK10	mitogen-activated protein kinase 10	NM_002753
MAPK11_________-1A-1a	MAPK11	mitogen-activated protein kinase 11	NM_002751
MAPK12_________-1A-1a	MAPK12	mitogen-activated protein kinase 12	NM_002969
MAPK13_________-1A-1a	MAPK13	mitogen-activated protein kinase 13	NM_002754
MAPK14_________-1A-1a	MAPK14	mitogen-activated protein kinase 14	NM_001315
MAPK6__________-1A-1a	MAPK6	mitogen-activated protein kinase 6	NM_002748
MAPK7__________-1A-1a	MAPK7	mitogen-activated protein kinase 7	NM_002749
MAPK8__________-1A-1a	MAPK8	mitogen-activated protein kinase 8	NM_002750
MAPK8IP1_______-1A-1a	MAPK8IP1	mitogen-activated protein kinase 8 interacting protein 1	NM_005456
MAPK8IP2_______-1A-1a	MAPK8IP2	mitogen-activated protein kinase 8 interacting protein 2	NM_012324
MAPK9__________-1A-1a	MAPK9	mitogen-activated protein kinase 9	NM_002752
MAPKAP1________-1A-1a	MAPKAP1	mitogen-activated protein kinase associated protein 1	NM_024117
MAP2K7_________-1A-1a	MAP2K7	mitogen-activated protein kinase kinase 7	NM_005043
MAP3K3_________-1A-1a	MAP3K3	mitogen-activated protein kinase kinase kinase 3	NM_002401
MAP4K3_________-1A-1a	MAP4K3	mitogen-activated protein kinase kinase kinase kinase 3	NM_003618
MAPKAPK2_______-1A-1a	MAPKAPK2	mitogen-activated protein kinase-activated protein kinase 2	NM_004759
MAPKAPK5_______-1A-1a	MAPKAPK5	mitogen-activated protein kinase-activated protein kinase 5	NM_003668
DIS3___________-1A-1a	DIS3	mitotic control protein dis3 homolog	NM_014953
MO25___________-1A-1a	MO25	MO25 protein	NM_016289
MRF-1__________-1A-1a	MRF-1	modulator recognition factor I
MAOA___________-1A-1a	MAOA	monoamine oxidase A	NM_000240
MRE11A_________-1A-1a	MRE11A	MRE11 meiotic recombination 11 homolog A (S. cerevisiae)	NM_005590
SAP130_________-1A-1a	SAP130	mSin3A-associated protein 130	NM_024545
MECT1__________-1A-1a	MECT1	mucoepidermoid carcinoma translocated 1	NM_025021
MCOLN3_________-1A-1a	MCOLN3	mucolipin-3	NM_018298
MMRN___________-1A-1a	MMRN	multimerin	NM_007351
MEN1___________-1A-1a	MEN1	multiple endocrine neoplasia I	NM_000244
MPDZ___________-1A-1a	MPDZ	multiple PDZ domain protein	NM_003829
LOC51725_______-1A-1a	LOC51725	muscle disease-related protein	NM_016298
MRAS___________-1A-1a	MRAS	muscle RAS oncogene homolog	NM_012219
MBLL39_________-1A-1a	MBLL39	muscleblind-like protein MBLL39	NM_005757
MSH2___________-1A-1a	MSH2	mutS homolog 2, colon cancer, nonpolyposis type 1 (E. coli)	NM_000251
MSH5___________-1A-1a	MSH5	mutS homolog 5 (E. coli)	NM_002441
MY048__________-1A-1a	my048	my048 protein	NM_080390
MAZ____________-1A-1a	MAZ	MYC-associated zinc finger protein (purine-binding transcription factor)	NM_002383
MBP____________-1A-1a	MBP	myelin basic protein	NM_002385
MYEF2__________-1A-1a	MYEF2	myelin expression factor 2	NM_016132
MNDA___________-1A-1a	MNDA	myeloid cell nuclear differentiation antigen	NM_002432
MYD88__________-1A-1a	MYD88	myeloid differentiation primary response gene (88)	NM_002468
MLLT3__________-1A-1a	MLLT3	myeloid/lymphoid or mixed-lineage leukemia (trithorax homolog, Drosophila); translocated to, 3	NM_004529
MLL3___________-1A-1a	MLL3	myeloid/lymphoid or mixed-lineage leukemia3	NM_021230
MYOD1__________-1A-1a	MYOD1	myogenic factor 3	NM_002478
MYF6___________-1A-1a	MYF6	myogenic factor 6 (herculin)	NM_002469
MB_____________-1A-1a	MB	myoglobin	NM_005368
ISYNA1_________-1A-1a	ISYNA1	myo-inositol 1-phosphate synthase A1	NM_016368
MYOM2__________-1A-1a	MYOM2	myomesin (M-protein) 2, 165kDa	NM_003970
MYBPC3_________-1A-1a	MYBPC3	myosin binding protein C, cardiac	NM_000256
MYBPC2_________-1A-1a	MYBPC2	myosin binding protein C, fast type	NM_004533
MYBPC1_________-1A-1a	MYBPC1	myosin binding protein C, slow type	NM_002465
MYO1E__________-1A-1a	MYO1E	myosin IE	NM_004998
MLC-B__________-1A-1a	MLC-B	myosin regulatory light chain	NM_033546
MIR____________-1A-1a	MIR	myosin regulatory light chain interacting protein	NM_013262
MYO6___________-1A-1a	MYO6	myosin VI	NM_004999
MYO15A_________-1A-1a	MYO15A	myosin XVA	NM_016239
MYH1___________-1A-1a	MYH1	myosin, heavy polypeptide 1, skeletal muscle, adult	NM_005963
MYH11__________-1A-1a	MYH11	myosin, heavy polypeptide 11, smooth muscle	NM_002474
MYH3___________-1A-1a	MYH3	myosin, heavy polypeptide 3, skeletal muscle, embryonic	NM_002470
MYH7___________-1A-1a	MYH7	myosin, heavy polypeptide 7, cardiac muscle, beta	NM_000257
MYH9___________-1A-1a	MYH9	myosin, heavy polypeptide 9, non-muscle	NM_002473
MYL2___________-1A-1a	MYL2	myosin, light polypeptide 2, regulatory, cardiac, slow	NM_000432
MYL3___________-1A-1a	MYL3	myosin, light polypeptide 3, alkali; ventricular, skeletal, slow	NM_000258
MYL4___________-1A-1a	MYL4	myosin, light polypeptide 4, alkali; atrial, embryonic	NM_002476
MYL5___________-1A-1a	MYL5	myosin, light polypeptide 5, regulatory	NM_002477
MYL6___________-1A-1a	MYL6	myosin, light polypeptide 6, alkali, smooth muscle and non-muscle	NM_021019
MYL9___________-1A-1a	MYL9	myosin, light polypeptide 9, regulatory	NM_006097
MTM1___________-1A-1a	MTM1	myotubular myopathy 1	NM_000252
MTMR1__________-1A-1a	MTMR1	myotubularin related protein 1	XM_046577
MTMR2__________-1A-1a	MTMR2	myotubularin related protein 2	NM_016156
MTMR3__________-1A-1a	MTMR3	myotubularin related protein 3	NM_021090
MTMR9__________-1A-1a	MTMR9	myotubularin related protein 9	NM_015458
MYOZ1__________-1A-1a	MYOZ1	myozenin 1	NM_021245
MYOZ2__________-1A-1a	MYOZ2	myozenin 2	NM_016599
MARCKS_________-1A-1a	MARCKS	myristoylated alanine-rich protein kinase C substrate	NM_002356
MX1____________-1A-1a	MX1	myxovirus (influenza virus) resistance 1, interferon-inducible protein p78 (mouse)	NM_002462
NAGA___________-1A-1a	NAGA	N-acetylgalactosaminidase, alpha-	NM_000262
NAGK___________-1A-1a	NAGK	N-acetylglucosamine kinase	NM_017567
NAGLU__________-1A-1a	NAGLU	N-acetylglucosaminidase, alpha- (Sanfilippo disease IIIB)	NM_000263
NAT5___________-1A-1a	NAT5	N-acetyltransferase 5 (ARD1 homolog, S. cerevisiae)	NM_016100
H105E3_________-1A-1a	H105E3	NAD(P) dependent steroid dehydrogenase-like; H105e3	NM_015922
NQO1___________-1A-1a	NQO1	NAD(P)H dehydrogenase, quinone 1	NM_000903
NDUFA1_________-1A-1a	NDUFA1	NADH dehydrogenase (ubiquinone) 1 alpha subcomplex, 1, 7.5kDa	NM_004541
NDUFA10________-1A-1a	NDUFA10	NADH dehydrogenase (ubiquinone) 1 alpha subcomplex, 10, 42kDa	NM_004544
NDUFA4_________-1A-1a	NDUFA4	NADH dehydrogenase (ubiquinone) 1 alpha subcomplex, 4, 9kDa	NM_002489
NDUFA9_________-1A-1a	NDUFA9	NADH dehydrogenase (ubiquinone) 1 alpha subcomplex, 9, 39kDa	NM_005002
NDUFB10________-1A-1a	NDUFB10	NADH dehydrogenase (ubiquinone) 1 beta subcomplex, 10, 22kDa	NM_004548
NDUFB3_________-1A-1a	NDUFB3	NADH dehydrogenase (ubiquinone) 1 beta subcomplex, 3, 12kDa	NM_002491
NDUFB7_________-1A-1a	NDUFB7	NADH dehydrogenase (ubiquinone) 1 beta subcomplex, 7, 18kDa	NM_004146
NDUFB8_________-1A-1a	NDUFB8	NADH dehydrogenase (ubiquinone) 1 beta subcomplex, 8, 19kDa	NM_005004
NDUFAB1________-1A-1a	NDUFAB1	NADH dehydrogenase (ubiquinone) 1, alpha/beta subcomplex, 1, 8kDa	NM_005003
NDUFS1_________-1A-1a	NDUFS1	NADH dehydrogenase (ubiquinone) Fe-S protein 1, 75kDa (NADH-coenzyme Q reductase)	NM_005006
NDUFS3_________-1A-1a	NDUFS3	NADH dehydrogenase (ubiquinone) Fe-S protein 3, 30kDa (NADH-coenzyme Q reductase)	NM_004551
NDUFS8_________-1A-1a	NDUFS8	NADH dehydrogenase (ubiquinone) Fe-S protein 8, 23kDa (NADH-coenzyme Q reductase)	NM_002496
NDUFV1_________-1A-1a	NDUFV1	NADH dehydrogenase (ubiquinone) flavoprotein 1, 51kDa	NM_007103
NDUFV2_________-1A-1a	NDUFV2	NADH dehydrogenase (ubiquinone) flavoprotein 2, 24kDa	NM_021074
RDHL___________-1A-1a	RDHL	NADP-dependent retinol dehydrogenase/reductase	NM_005771
NOX4___________-1A-1a	NOX4	NADPH oxidase 4	NM_016931
NAG18__________-1A-1a	NAG18	NAG18 protein
LZ16___________-1A-1a	LZ16	nasopharyngeal carcinoma susceptibility protein	NM_013275
NPPA___________-1A-1a	NPPA	natriuretic peptide precursor A	NM_006172
NPPB___________-1A-1a	NPPB	natriuretic peptide precursor B	NM_002521
NCR1___________-1A-1a	NCR1	natural cytotoxicity triggering receptor 1	NM_004829
LOC51328_______-1A-1a	LOC51328	ncaml	NM_016637
NCKAP1_________-1A-1a	NCKAP1	NCK-associated protein 1	NM_013436
NDST3__________-1A-1a	NDST3	N-deacetylase/N-sulfotransferase (heparan glucosaminyl) 3	NM_004784
NDRG2__________-1A-1a	NDRG2	NDRG family member 2	NM_016250
NEBL___________-1A-1a	NEBL	nebulette	NM_006393
NEB____________-1A-1a	NEB	nebulin	NM_004543
NECL1__________-1A-1a	NECL1	nectin-like protein 1	NM_021189
WWP2___________-1A-1a	WWP2	Nedd-4-like ubiquitin-protein ligase	NM_007014
NICAL__________-1A-1a	NICAL	NEDD9 interacting protein with calponin homology and LIM domains	NM_022765
NAP1___________-1A-1a	NAP1	Nef associated protein 1	NM_016481
NGFR___________-1A-1a	NGFR	nerve growth factor receptor (TNFR superfamily, member 16)	NM_002507
NAPG___________-1A-1a	NAPG	N-ethylmaleimide-sensitive factor attachment protein, gamma	NM_003826
NEURL__________-1A-1a	NEURL	neuralized-like (Drosophila)	NM_004210
NRN1___________-1A-1a	NRN1	neuritin 1	NM_016588
NF1____________-1A-1a	NF1	neurofibromin 1 (neurofibromatosis, von Recklinghausen disease, Watson disease)	NM_000267
NGB____________-1A-1a	NGB	neuroglobin	NM_021257
NRCAM__________-1A-1a	NRCAM	neuronal cell adhesion molecule	NM_005010
P17.3__________-1A-1a	P17.3	neuronal protein 17.3	NM_019056
NOVA2__________-1A-1a	NOVA2	neuro-oncological ventral antigen 2	NM_002516
NPFF___________-1A-1a	NPFF	neuropeptide FF-amide peptide precursor	NM_003717
NRP1___________-1A-1a	NRP1	neuropilin 1	NM_003873
NRP2___________-1A-1a	NRP2	neuropilin 2	NM_003872
HNT____________-1A-1a	HNT	neurotrimin	NM_016522
NNMT___________-1A-1a	NNMT	nicotinamide N-methyltransferase	NM_006169
NNT____________-1A-1a	NNT	nicotinamide nucleotide transhydrogenase	NM_012343
NID____________-1A-1a	NID	nidogen (enactin)	NM_002508
NID2___________-1A-1a	NID2	nidogen 2 (osteonidogen)	NM_007361
NPC2___________-1A-1a	NPC2	Niemann-Pick disease, type C2	NM_006432
NOS1___________-1A-1a	NOS1	nitric oxide synthase 1 (neuronal)	NM_000620
NOS2A__________-1A-1a	NOS2A	nitric oxide synthase 2A (inducible, hepatocytes)	NM_000625
NOS3___________-1A-1a	NOS3	nitric oxide synthase 3 (endothelial cell)	NM_000603
NKX2E__________-1A-1a	NKX2E	NK2 transcription factor homolog E (Drosophila)	NM_004387
NME7___________-1A-1a	NME7	NME7	NM_013330
NDRG1__________-1A-1a	NDRG1	N-myc downstream regulated gene 1	NM_006096
NME1___________-1A-1a	NME1	non-metastatic cells 1, protein (NM23A) expressed in	NM_000269
NME2___________-1A-1a	NME2	non-metastatic cells 2, protein (NM23B) expressed in	NM_002512
NOTCH3_________-1A-1a	NOTCH3	Notch homolog 3 (Drosophila)	NM_000435
NOTCH4_________-1A-1a	NOTCH4	Notch homolog 4 (Drosophila)	NM_004557
NPD009_________-1A-1a	NPD009	NPD009 protein
D1S155E________-1A-1a	D1S155E	NRAS-related gene	NM_007158
NSAP1__________-1A-1a	NSAP1	NS1-associated protein 1	NM_006372
SP100__________-1A-1a	SP100	nuclear antigen Sp100	NM_003113
NFE2L1_________-1A-1a	NFE2L1	nuclear factor (erythroid-derived 2)-like 1	NM_003204
NFE2L2_________-1A-1a	NFE2L2	nuclear factor (erythroid-derived 2)-like 2	NM_006164
NFIC___________-1A-1a	NFIC	nuclear factor I/C (CCAAT-binding transcription factor)	NM_005597
NFAT5__________-1A-1a	NFAT5	nuclear factor of activated T-cells 5, tonicity-responsive	NM_006599
NFATC1_________-1A-1a	NFATC1	nuclear factor of activated T-cells, cytoplasmic, calcineurin-dependent 1	NM_006162
NFATC2_________-1A-1a	NFATC2	nuclear factor of activated T-cells, cytoplasmic, calcineurin-dependent 2	NM_012340
NFATC4_________-1A-1a	NFATC4	nuclear factor of activated T-cells, cytoplasmic, calcineurin-dependent 4	NM_004554
NFKBIA_________-1A-1a	NFKBIA	nuclear factor of kappa light polypeptide gene enhancer in B-cells inhibitor, alpha	NM_020529
NFKBIB_________-1A-1a	NFKBIB	nuclear factor of kappa light polypeptide gene enhancer in B-cells inhibitor, beta	NM_002503
NFIL3__________-1A-1a	NFIL3	nuclear factor, interleukin 3 regulated	NM_005384
NPIP___________-1A-1a	NPIP	nuclear pore complex interacting protein	NM_006985
NARF___________-1A-1a	NARF	nuclear prelamin A recognition factor	NM_012336
MDM1___________-1A-1a	MDM1	nuclear protein double minute 1	NM_017440
APEG1__________-1A-1a	APEG1	nuclear protein, marker for differentiated aortic smooth muscle and down-regulated with vascular injury	NM_005876
NCOA1__________-1A-1a	NCOA1	nuclear receptor coactivator 1	NM_003743
NR4A1__________-1A-1a	NR4A1	nuclear receptor subfamily 4, group A, member 1	NM_002135
NFYB___________-1A-1a	NFYB	nuclear transcription factor Y, beta	NM_006166
NSEP1__________-1A-1a	NSEP1	nuclease sensitive element binding protein 1	NM_004559
NUCB1__________-1A-1a	NUCB1	nucleobindin 1	NM_006184
NUCB2__________-1A-1a	NUCB2	nucleobindin 2	NM_005013
SC65___________-1A-1a	SC65	nucleolar autoantigen (55kD) similar to rat synaptonemal complex protein	NM_006455
HUMAUANTIG_____-1A-1a	HUMAUANTIG	nucleolar GTPase	NM_013285
NOL3___________-1A-1a	NOL3	nucleolar protein 3 (apoptosis repressor with CARD domain)	NM_003946
NCL____________-1A-1a	NCL	nucleolin	NM_005381
NUP98__________-1A-1a	NUP98	nucleoporin 98kDa	NM_005387
NUP43__________-1A-1a	Nup43	nucleoporin Nup43	NM_024647
NP_____________-1A-1a	NP	nucleoside phosphorylase	NM_000270
NAP1L2_________-1A-1a	NAP1L2	nucleosome assembly protein 1-like 2	NM_021963
NAP1L3_________-1A-1a	NAP1L3	nucleosome assembly protein 1-like 3	NM_004538
NAP1L4_________-1A-1a	NAP1L4	nucleosome assembly protein 1-like 4	NM_005969
NBP____________-1A-1a	NBP	nucleotide binding protein	NM_025233
NUBP1__________-1A-1a	NUBP1	nucleotide binding protein 1 (MinD homolog, E. coli)	NM_002484
NDE1___________-1A-1a	NDE1	nudE nuclear distribution gene E homolog 1 (A. nidulans)	NM_017668
NUDT11_________-1A-1a	NUDT11	nudix (nucleoside diphosphate linked moiety X)-type motif 11	NM_018159
NUDT2__________-1A-1a	NUDT2	nudix (nucleoside diphosphate linked moiety X)-type motif 2	NM_001161
NUDT4__________-1A-1a	NUDT4	nudix (nucleoside diphosphate linked moiety X)-type motif 4	NM_019094
NUDT5__________-1A-1a	NUDT5	nudix (nucleoside diphosphate linked moiety X)-type motif 5	NM_014142
NUMB___________-1A-1a	NUMB	numb homolog (Drosophila)	NM_003744
NUMBL__________-1A-1a	NUMBL	numb homolog (Drosophila)-like	NM_004756
[truncated: 1,405 more rows]
